# Supplementary material for: Single-Cell Transcriptome Integration Analysis Reveals the Correlation Between Mesenchymal Stromal Cells and Fibroblasts
Source: Front Genet. 2022 Mar 7;13:798331. doi: 10.3389/fgene.2022.798331 (PMC8961367; doi:10.3389/fgene.2022.798331)
Supplement: Supplementary file 1 [file Table1.XLS]

cluster	gene	log2FC	p value	adjust p value
C0	EEF1G	1.587724249	0	0
C0	GAS5	1.550875585	0	0
C0	SNHG29	1.533555317	0	0
C0	RPL17	1.495766639	0	0
C0	NME2	1.472481651	0	0
C0	SNHG5	1.413563094	0	0
C0	SNHG32	1.230917863	0	0
C0	RPS17	1.209400908	0	0
C0	STMN2	1.1556503	0	0
C0	RPL36A	1.141348719	0	0
C0	H19	1.089516697	0	0
C0	GABARAP	1.082238707	0	0
C0	RNASEK	1.008823458	0	0
C0	MDK	-1.002175444	0	0
C0	ALDOA	-1.004814869	0	0
C0	HSPD1	-1.005305885	0	0
C0	FAM96B	-1.007473514	0	0
C0	XRCC5	-1.010514043	0	0
C0	PRDX2	-1.015295871	0	0
C0	PSMD8	-1.025863637	0	0
C0	HSP90B1	-1.045951219	0	0
C0	HLA-C	-1.045977953	0	0
C0	TPM3	-1.066636377	0	0
C0	HSPA8	-1.066928632	0	0
C0	TPM2	-1.067662902	0	0
C0	SLC16A3	-1.07549503	0	0
C0	TPX2	-1.100958791	0	0
C0	HNRNPM	-1.110405366	0	0
C0	COL8A1	-1.111510531	0	0
C0	PTTG1	-1.112423038	0	0
C0	PSMD2	-1.113473119	0	0
C0	UBC	-1.117813763	0	0
C0	CSRP1	-1.129966637	0	0
C0	HSP90AB1	-1.153473438	0	0
C0	CD81	-1.16004551	0	0
C0	EZR	-1.1700695	0	0
C0	CYBA	-1.171997054	0	0
C0	MINOS1	-1.181324267	0	0
C0	HNRNPAB	-1.18408938	0	0
C0	SEPT2	-1.184126609	0	0
C0	PRDX1	-1.186788609	0	0
C0	ATP5E	-1.196177189	0	0
C0	THY1	-1.212572134	0	0
C0	NCL	-1.225293382	0	0
C0	ACTG2	-1.229185851	0	0
C0	FKBP2	-1.266503359	0	0
C0	AKAP12	-1.283187769	0	0
C0	MT-ATP6	-1.292432682	0	0
C0	MKI67	-1.300397085	0	0
C0	UCHL1	-1.304780479	0	0
C0	H2AFZ	-1.31787113	0	0
C0	HLA-B	-1.338423457	0	0
C0	MYL9	-1.340395284	0	0
C0	HSP90AA1	-1.344181137	0	0
C0	TFPI2	-1.345164882	0	0
C0	MT-ND5	-1.350403725	0	0
C0	AES	-1.360691444	0	0
C0	KRT19	-1.384184075	0	0
C0	MT-ND3	-1.392970339	0	0
C0	STMN1	-1.422126649	0	0
C0	CENPF	-1.447648575	0	0
C0	MYL6	-1.44774853	0	0
C0	TOP2A	-1.454433493	0	0
C0	DCN	-1.480088038	0	0
C0	C19orf70	-1.483180883	0	0
C0	UBE2S	-1.493140792	0	0
C0	IGFBP7	-1.536554315	0	0
C0	MT-CYB	-1.542548686	0	0
C0	GNB2L1	-1.57915879	0	0
C0	SEPT7	-1.644636451	0	0
C0	KRT8	-1.689031665	0	0
C0	SEPT11	-1.694711359	0	0
C0	KRT18	-1.77759281	0	0
C0	CYR61	-1.797858805	0	0
C0	HIST1H4C	-1.831174696	0	0
C0	TAGLN	-1.845170928	0	0
C0	TUBB4B	-1.912722885	0	0
C0	CTGF	-2.028045983	0	0
C0	RPS4Y1	-2.054330183	0	0
C0	ACTA2	-2.46062654	0	0
C1	HIST1H4C	1.65809694	0	0
C1	TOMM5	1.16146105	0	0
C1	HAS2	1.156631577	0	0
C1	CCN1	1.122081295	0	0
C1	TOMM6	1.118299772	0	0
C1	NME2	1.079700019	0	0
C1	RPL17	1.077903754	0	0
C1	SNHG5	1.067143735	0	0
C1	SNHG6	1.012610727	0	0
C1	EEF1G	1.001802881	0	0
C1	ANXA1	-1.014946989	0	0
C1	B2M	-1.015987352	0	0
C1	PSMD8	-1.016031481	0	0
C1	COL4A2	-1.023971501	0	0
C1	UBB	-1.026525364	0	0
C1	MFGE8	-1.027530792	0	0
C1	ALDOA	-1.029786368	0	0
C1	SLC16A3	-1.03521721	0	0
C1	COL8A1	-1.039397491	0	0
C1	CD63	-1.039537461	0	0
C1	THY1	-1.051464083	0	0
C1	TFPI2	-1.059411457	0	0
C1	PRDX2	-1.092914223	0	0
C1	HLA-A	-1.109140937	0	0
C1	MT-CYB	-1.111046385	0	0
C1	PRDX1	-1.125956878	0	0
C1	MINOS1	-1.126744453	0	0
C1	SEPT2	-1.129025734	0	0
C1	ATP5E	-1.154785262	0	0
C1	ACTG2	-1.164827928	0	0
C1	HLA-C	-1.175317575	0	0
C1	FKBP2	-1.190438323	0	0
C1	CD81	-1.202877377	0	0
C1	LUM	-1.208642946	0	0
C1	SULF1	-1.212102194	0	0
C1	NEAT1	-1.214707074	0	0
C1	HSP90AB1	-1.224062867	0	0
C1	TUBB4B	-1.238694546	0	0
C1	MT-ND3	-1.253483729	0	0
C1	SQSTM1	-1.26140358	0	0
C1	MYL6	-1.288935756	0	0
C1	AES	-1.298516864	0	0
C1	CYBA	-1.350299412	0	0
C1	UCHL1	-1.355357952	0	0
C1	HLA-B	-1.365958394	0	0
C1	TIMP1	-1.36963479	0	0
C1	C19orf70	-1.41998324	0	0
C1	UBC	-1.462541029	0	0
C1	NNMT	-1.469048583	0	0
C1	SERPINE2	-1.490349694	0	0
C1	GNB2L1	-1.542621809	0	0
C1	TPM2	-1.562411987	0	0
C1	SEPT7	-1.579693225	0	0
C1	SEPT11	-1.629219155	0	0
C1	KRT8	-1.635282802	0	0
C1	IGFBP7	-1.689520575	0	0
C1	KRT19	-1.689586181	0	0
C1	MYL9	-1.696484961	0	0
C1	CYR61	-1.726548572	0	0
C1	CTGF	-1.953116181	0	0
C1	DCN	-1.96538874	0	0
C1	KRT18	-1.966256904	0	0
C1	RPS4Y1	-1.997811952	0	0
C1	TAGLN	-2.277826252	0	0
C1	ACTA2	-2.493097504	0	0
C2	ACTA2	2.133454806	0	0
C2	KRT18	2.117126853	0	0
C2	KRT8	2.047849358	0	0
C2	TAGLN	1.757079575	0	0
C2	ACTG2	1.633517882	0	0
C2	CSRP1	1.616147804	0	0
C2	SAA1	1.610711961	0	0
C2	FSTL3	1.574327821	0	0
C2	TPM2	1.531589422	0	0
C2	MYL9	1.520022131	0	0
C2	COL4A2	1.518649644	0	0
C2	KRT19	1.471559388	0	0
C2	SQSTM1	1.447072198	0	0
C2	COL4A1	1.411059334	0	0
C2	UCHL1	1.342965487	0	0
C2	CTGF	1.331399393	0	0
C2	MT-ND5	1.319986496	0	0
C2	ANKRD1	1.317241447	0	0
C2	AMIGO2	1.303821541	0	0
C2	TFPI2	1.302102179	0	0
C2	INHBA	1.279715856	0	0
C2	SLC16A3	1.26634267	0	0
C2	MT-ATP6	1.255463749	0	0
C2	SYNPO2	1.247816871	0	0
C2	AAMDC	1.244044179	0	0
C2	TPM1	1.223056002	0	0
C2	CDH2	1.208740777	0	0
C2	CCND1	1.181688798	0	0
C2	THBS1	1.181495084	0	0
C2	CYBA	1.179460479	0	0
C2	NRP2	1.179426945	0	0
C2	GPRC5A	1.179343216	0	0
C2	AES	1.169681528	0	0
C2	MT-CYB	1.160615589	0	0
C2	IER3	1.152742563	0	0
C2	SERPINE1	1.146738671	0	0
C2	C19orf70	1.133716471	0	0
C2	DSTN	1.124952708	0	0
C2	ACTN1	1.116174992	0	0
C2	TGM2	1.114943364	0	0
C2	ATP6V0B	1.113591737	0	0
C2	THY1	1.105962324	0	0
C2	MYL6	1.071599541	0	0
C2	TXNRD1	1.062780435	0	0
C2	PHPT1	1.046936766	0	0
C2	NPPB	1.031212142	0	0
C2	HYI	1.03071094	0	0
C2	C4orf48	1.024104661	0	0
C2	PSMD8	1.003355862	0	0
C2	ELN	-1.000404664	0	0
C2	RPS23	-1.004467151	0	0
C2	SEPTIN11	-1.010712855	0	0
C2	RPL10A	-1.016470466	0	0
C2	TUBB3	-1.031699224	0	0
C2	PRRX2	-1.031939816	0	0
C2	RPS25	-1.033810482	0	0
C2	TXN	-1.038786726	0	0
C2	ID1	-1.052403148	0	0
C2	CAV1	-1.079590782	0	0
C2	RPS18	-1.101683353	0	0
C2	RPL13A	-1.119796947	0	0
C2	RPS20	-1.125049274	0	0
C2	SNHG16	-1.164359373	0	0
C2	MRPS24	-1.185718775	0	0
C2	CDK2AP1	-1.18582036	0	0
C2	DCN	-1.20359421	0	0
C2	RPL27	-1.232819262	0	0
C2	TOMM5	-1.234780736	0	0
C2	GNG10	-1.242332913	0	0
C2	RNASEK	-1.278055282	0	0
C2	RPL22L1	-1.288689274	0	0
C2	RPL7	-1.292796445	0	0
C2	SNHG32	-1.348461721	0	0
C2	RPS29	-1.354757446	0	0
C2	TOMM6	-1.414240605	0	0
C2	MICOS10	-1.419850913	0	0
C2	RPL31	-1.431005254	0	0
C2	MIF	-1.467114617	0	0
C2	SNHG6	-1.49376804	0	0
C2	TMSB4X	-1.678959327	0	0
C2	RPL36A	-1.732012296	0	0
C2	GAS5	-1.759424019	0	0
C2	S100A4	-1.806960687	0	0
C2	RPL23A	-1.901365561	0	0
C2	RPS17	-2.44389507	0	0
C2	SNHG5	-2.583167972	0	0
C2	SNHG29	-2.687564443	0	0
C2	EEF1G	-2.886480735	0	0
C2	NME2	-2.933249782	0	0
C2	RPL17	-3.176071985	0	0
C2	HIST1H4C	-1.465955161	8.28E-288	4.29E-283
C3	HIST1H1B	2.500209958	0	0
C3	KRT19	1.804180913	0	0
C3	TUBB4B	1.798215351	0	0
C3	HIST1H1D	1.755710519	0	0
C3	HIST2H2AC	1.648393229	0	0
C3	HIST1H4C	1.602462714	0	0
C3	KRT18	1.571488375	0	0
C3	HNRNPAB	1.55367835	0	0
C3	HIST1H1E	1.474084781	0	0
C3	NCL	1.461469301	0	0
C3	HSPD1	1.428527696	0	0
C3	HNRNPM	1.392957891	0	0
C3	HSP90AB1	1.374996245	0	0
C3	HSPA8	1.370979984	0	0
C3	KRT8	1.369132762	0	0
C3	PSMD2	1.35818341	0	0
C3	STMN1	1.357304592	0	0
C3	TFPI2	1.357061062	0	0
C3	HSP90AA1	1.356768945	0	0
C3	TOP2A	1.317316012	0	0
C3	PSMC3	1.317073525	0	0
C3	EZR	1.308328855	0	0
C3	XRCC5	1.291555368	0	0
C3	TPM3	1.284263059	0	0
C3	TAGLN	1.241266819	0	0
C3	CYR61	1.236246566	0	0
C3	MKI67	1.231814493	0	0
C3	SERBP1	1.222523662	0	0
C3	RGS4	1.204290378	0	0
C3	PA2G4	1.178211814	0	0
C3	UBE2S	1.176899944	0	0
C3	HYI	1.176506162	0	0
C3	SEPT7	1.164043701	0	0
C3	NUDC	1.15019017	0	0
C3	PTTG1	1.146804913	0	0
C3	PFKP	1.14422076	0	0
C3	NASP	1.140141289	0	0
C3	TUBA1C	1.136001502	0	0
C3	JPT1	1.127460757	0	0
C3	HIST1H1C	1.126441156	0	0
C3	SNRPB	1.125618616	0	0
C3	TMPO	1.124111169	0	0
C3	PSMD8	1.115051166	0	0
C3	RBMX	1.107953636	0	0
C3	ATAD2	1.090780216	0	0
C3	HNRNPD	1.072202892	0	0
C3	GSTO1	1.066050287	0	0
C3	ENO1	1.054846308	0	0
C3	MCM7	1.053873849	0	0
C3	RRM2	1.053614698	0	0
C3	UCHL1	1.051525206	0	0
C3	CCT5	1.048937484	0	0
C3	TPX2	1.039997421	0	0
C3	NT5DC2	1.037005936	0	0
C3	HNRNPU	1.037000033	0	0
C3	MRPS34	1.036351353	0	0
C3	H2AFZ	1.029187778	0	0
C3	ACTG2	1.028157875	0	0
C3	PRDX2	1.027511049	0	0
C3	RBM8A	1.022948079	0	0
C3	PRMT1	1.019916966	0	0
C3	NMT1	1.017138043	0	0
C3	EIF6	1.013942832	0	0
C3	CCND1	1.005712951	0	0
C3	DNAJA1	1.001201138	0	0
C3	EMP1	-1.005170294	0	0
C3	RPL13A	-1.007566695	0	0
C3	LINC01133	-1.013180474	0	0
C3	PLPP3	-1.014911282	0	0
C3	IGFBP4	-1.01770816	0	0
C3	FN1	-1.01978512	0	0
C3	CCN2	-1.023633326	0	0
C3	MICOS13	-1.053507207	0	0
C3	COL6A2	-1.058461103	0	0
C3	TUBB3	-1.061841176	0	0
C3	RPL34	-1.066038953	0	0
C3	ZFAS1	-1.081930394	0	0
C3	ATF4	-1.100216621	0	0
C3	CRLF1	-1.100751827	0	0
C3	RPS18	-1.107209176	0	0
C3	ID3	-1.119627681	0	0
C3	ISLR	-1.134132167	0	0
C3	DCN	-1.138643914	0	0
C3	OST4	-1.151976847	0	0
C3	RPL27	-1.176980854	0	0
C3	TOMM5	-1.178365884	0	0
C3	SEPTIN11	-1.182395688	0	0
C3	SNHG16	-1.184993783	0	0
C3	RPL7	-1.18779774	0	0
C3	MRPS24	-1.210296664	0	0
C3	CDK2AP1	-1.23754985	0	0
C3	CRYAB	-1.239004867	0	0
C3	CYP1B1	-1.240264229	0	0
C3	ATP6V0C	-1.254581656	0	0
C3	HSPB7	-1.273606167	0	0
C3	GNG10	-1.280459349	0	0
C3	FTH1	-1.301274564	0	0
C3	RPS29	-1.338114894	0	0
C3	POSTN	-1.352120878	0	0
C3	SPARC	-1.357203707	0	0
C3	COL6A1	-1.366569708	0	0
C3	COL1A1	-1.370328733	0	0
C3	SNHG32	-1.428631362	0	0
C3	ELN	-1.438952253	0	0
C3	RPL31	-1.439625025	0	0
C3	TGFBI	-1.446597983	0	0
C3	TOMM6	-1.468124072	0	0
C3	NUPR1	-1.471831586	0	0
C3	MIF	-1.478987763	0	0
C3	MICOS10	-1.502071102	0	0
C3	SNHG6	-1.530139815	0	0
C3	MALAT1	-1.643176467	0	0
C3	RNASEK	-1.650276439	0	0
C3	RPL36A	-1.70532626	0	0
C3	S100A4	-1.721017848	0	0
C3	TMSB4X	-1.749992455	0	0
C3	RPL23A	-1.75138739	0	0
C3	IGFBP3	-1.78148477	0	0
C3	COL1A2	-1.798636853	0	0
C3	CCN1	-1.821957571	0	0
C3	GAS5	-1.905361947	0	0
C3	RPS17	-2.521294285	0	0
C3	SNHG5	-2.682268952	0	0
C3	SNHG29	-2.862765666	0	0
C3	NME2	-3.172562443	0	0
C3	EEF1G	-3.283971529	0	0
C3	RPL17	-3.305520137	0	0
C4	DCN	3.520867919	0	0
C4	AKAP12	2.680657704	0	0
C4	CFD	2.265381161	0	0
C4	CTSK	2.165011397	0	0
C4	C1R	2.145189011	0	0
C4	LUM	2.116016103	0	0
C4	EFEMP1	2.066839026	0	0
C4	FBLN1	2.044412033	0	0
C4	OSR2	2.010873495	0	0
C4	LGALS3	1.952455628	0	0
C4	TNFRSF11B	1.869083595	0	0
C4	ADM	1.81915857	0	0
C4	SOD3	1.802217499	0	0
C4	HLA-C	1.791826937	0	0
C4	PSG5	1.737261062	0	0
C4	HLA-B	1.729062352	0	0
C4	SFRP1	1.680893357	0	0
C4	CAMK2N1	1.668439794	0	0
C4	MFAP5	1.590186626	0	0
C4	B2M	1.584552594	0	0
C4	C1S	1.569409731	0	0
C4	PCOLCE	1.566303195	0	0
C4	CEBPD	1.562581569	0	0
C4	TKT	1.527696434	0	0
C4	IGFBP6	1.524856521	0	0
C4	WNT2	1.519879823	0	0
C4	LAPTM4A	1.498429777	0	0
C4	PTGIS	1.497586232	0	0
C4	S100A4	1.489346195	0	0
C4	GPNMB	1.483183124	0	0
C4	MGP	1.472317816	0	0
C4	ADH5	1.457490563	0	0
C4	IFI16	1.436315573	0	0
C4	ACAN	1.42417903	0	0
C4	SERPING1	1.423296101	0	0
C4	TWIST2	1.408850551	0	0
C4	CD81	1.402522029	0	0
C4	ZFP36L2	1.388649213	0	0
C4	NUPR1	1.384258798	0	0
C4	CXCL12	1.382382391	0	0
C4	CD63	1.36580454	0	0
C4	RPS4Y1	1.34870169	0	0
C4	SELENOP	1.346817448	0	0
C4	IGFBP5	1.32526906	0	0
C4	LMCD1	1.307367709	0	0
C4	ALDH1A1	1.306841757	0	0
C4	SEPT11	1.285126652	0	0
C4	CTSA	1.282680279	0	0
C4	ADIRF	1.280493934	0	0
C4	FBLN5	1.26856341	0	0
C4	ANXA5	1.259910489	0	0
C4	FBN2	1.258759666	0	0
C4	MGST3	1.258194365	0	0
C4	GNAS	1.254259547	0	0
C4	CTSL	1.238905911	0	0
C4	IFITM3	1.228746113	0	0
C4	REV3L	1.227660065	0	0
C4	IFITM2	1.220576197	0	0
C4	FGF7	1.195450081	0	0
C4	CRABP2	1.192363929	0	0
C4	AEBP1	1.184679347	0	0
C4	SERPINE2	1.170477845	0	0
C4	S100A10	1.155549235	0	0
C4	S100A6	1.155107689	0	0
C4	NNMT	1.150891158	0	0
C4	AKR1C3	1.144761248	0	0
C4	RNH1	1.129699114	0	0
C4	ANXA4	1.125623545	0	0
C4	ACKR4	1.103171283	0	0
C4	CD248	1.101024194	0	0
C4	CEMIP	1.093661462	0	0
C4	GRN	1.092714996	0	0
C4	FHL1	1.088251167	0	0
C4	GSN	1.077942435	0	0
C4	PODN	1.067246894	0	0
C4	UBC	1.064482757	0	0
C4	HLA-A	1.058149314	0	0
C4	LITAF	1.057905501	0	0
C4	ECM1	1.037491701	0	0
C4	TIMP1	1.027766887	0	0
C4	FBLN2	1.013846293	0	0
C4	MYL12B	1.007364051	0	0
C4	RPL31	-1.014599165	0	0
C4	MICOS13	-1.035153168	0	0
C4	HMGN2	-1.03860594	0	0
C4	COTL1	-1.039887812	0	0
C4	EIF4EBP1	-1.051712601	0	0
C4	GUK1	-1.055390766	0	0
C4	TNFRSF12A	-1.062722792	0	0
C4	HSPB7	-1.062893825	0	0
C4	SRM	-1.081331939	0	0
C4	LOXL2	-1.089321099	0	0
C4	EIF5A	-1.097464588	0	0
C4	CDH2	-1.114597205	0	0
C4	KCNMA1	-1.114617215	0	0
C4	JPT1	-1.138529951	0	0
C4	PRELID1	-1.145729253	0	0
C4	SEPTIN11	-1.162395136	0	0
C4	MKI67	-1.165068924	0	0
C4	TUBB3	-1.171372219	0	0
C4	SNHG16	-1.173643354	0	0
C4	MRPS24	-1.185624017	0	0
C4	MT-ND5	-1.204506934	0	0
C4	ATP6V0C	-1.220116623	0	0
C4	CENPF	-1.246556093	0	0
C4	TOP2A	-1.261105624	0	0
C4	HAS2	-1.263856165	0	0
C4	S100A16	-1.271760474	0	0
C4	HNRNPAB	-1.288604917	0	0
C4	GNG10	-1.297206954	0	0
C4	MT-ND2	-1.333591386	0	0
C4	SNHG32	-1.345791348	0	0
C4	TOMM5	-1.349626081	0	0
C4	IER3	-1.358160271	0	0
C4	INHBA	-1.376497416	0	0
C4	TIMP3	-1.403477303	0	0
C4	CSRP1	-1.403837847	0	0
C4	CDK2AP1	-1.407707775	0	0
C4	MIF	-1.44912413	0	0
C4	TOMM6	-1.470258403	0	0
C4	UBE2S	-1.491702586	0	0
C4	SNHG6	-1.506226874	0	0
C4	GABARAP	-1.517868928	0	0
C4	MICOS10	-1.52072432	0	0
C4	KRT8	-1.580199084	0	0
C4	H2AFZ	-1.594310753	0	0
C4	RNASEK	-1.599914388	0	0
C4	CCN1	-1.648660899	0	0
C4	RPS10	-1.720565182	0	0
C4	GAS5	-1.7511826	0	0
C4	KRT18	-1.891162289	0	0
C4	CCND1	-1.919364565	0	0
C4	TPM1	-1.962649974	0	0
C4	RPL36A	-2.00530534	0	0
C4	HIST1H4C	-2.058100807	0	0
C4	SERPINE1	-2.363446155	0	0
C4	MT2A	-2.436358774	0	0
C4	SNHG5	-2.519547879	0	0
C4	SNHG29	-2.715926546	0	0
C4	RPS17	-3.05843963	0	0
C4	EEF1G	-3.143700304	0	0
C4	NME2	-3.176508491	0	0
C4	RPL17	-3.36288524	0	0
C4	TAGLN	-1.355038774	2.08E-292	1.07E-287
C4	TUBB4B	-1.046114558	7.15E-253	3.70E-248
C4	KRT19	-1.270364561	6.47E-232	3.35E-227
C5	TOP2A	2.511130464	0	0
C5	CENPF	2.295960506	0	0
C5	CCNB1	2.288678701	0	0
C5	TUBB4B	2.230546141	0	0
C5	MKI67	2.152664599	0	0
C5	TPX2	2.0191827	0	0
C5	CKAP2	1.89537558	0	0
C5	KPNA2	1.846373655	0	0
C5	UBE2S	1.808181349	0	0
C5	ASPM	1.799365551	0	0
C5	AURKA	1.774007942	0	0
C5	CDC20	1.743355709	0	0
C5	NUSAP1	1.60874866	0	0
C5	DLGAP5	1.587195252	0	0
C5	PLK1	1.570652244	0	0
C5	TUBA1C	1.564905301	0	0
C5	EZR	1.527092751	0	0
C5	TACC3	1.482081143	0	0
C5	JPT1	1.448636402	0	0
C5	CENPE	1.446080304	0	0
C5	PBK	1.445281213	0	0
C5	ANLN	1.439896038	0	0
C5	STMN1	1.438637466	0	0
C5	RBMX	1.396242774	0	0
C5	TMPO	1.39606755	0	0
C5	KRT19	1.374101236	0	0
C5	KRT18	1.367490357	0	0
C5	HSPA8	1.335116705	0	0
C5	PTTG1	1.318389177	0	0
C5	HNRNPAB	1.311065902	0	0
C5	CKS2	1.294685366	0	0
C5	KRT8	1.264567317	0	0
C5	SGO2	1.249843955	0	0
C5	HSP90AA1	1.247613966	0	0
C5	GTSE1	1.242692486	0	0
C5	ARL6IP1	1.232825972	0	0
C5	HNRNPM	1.231475712	0	0
C5	KIF20B	1.225435084	0	0
C5	RGS4	1.204373713	0	0
C5	KIF23	1.203218646	0	0
C5	CDKN3	1.198472751	0	0
C5	TFPI2	1.178381943	0	0
C5	TPM3	1.172182319	0	0
C5	CEP55	1.169329026	0	0
C5	HMMR	1.169036335	0	0
C5	CCNA2	1.163244983	0	0
C5	HMGB2	1.162234194	0	0
C5	PSMD2	1.160441233	0	0
C5	SMTN	1.156330912	0	0
C5	PSMC3	1.152667859	0	0
C5	CCND1	1.150885245	0	0
C5	HYI	1.150437592	0	0
C5	HSPD1	1.132156075	0	0
C5	PRR11	1.125575136	0	0
C5	TAGLN	1.101021279	0	0
C5	PFKP	1.09821682	0	0
C5	SEPT7	1.096599413	0	0
C5	NCL	1.094738189	0	0
C5	HJURP	1.089044693	0	0
C5	RAD21	1.086945464	0	0
C5	RBM8A	1.085219689	0	0
C5	H2AFZ	1.076357663	0	0
C5	HSP90AB1	1.066772598	0	0
C5	CDCA8	1.061326071	0	0
C5	MT-ND5	1.060784417	0	0
C5	XRCC5	1.056573663	0	0
C5	CBX1	1.034179678	0	0
C5	CALM2	1.033859628	0	0
C5	KIF2C	1.026257695	0	0
C5	ACTG2	1.024450043	0	0
C5	DTYMK	1.023505124	0	0
C5	RANGAP1	1.018954443	0	0
C5	SMC4	1.005900865	0	0
C5	SERBP1	1.003827919	0	0
C5	PSMD14	1.001094587	0	0
C5	DIAPH3	1.001009739	0	0
C5	UCHL1	1.000405318	0	0
C5	CCN2	-1.009920364	0	0
C5	TXN	-1.012424279	0	0
C5	MICOS13	-1.02723192	0	0
C5	RPL22L1	-1.029624215	0	0
C5	COL6A2	-1.036225353	0	0
C5	ARPC1B	-1.043015513	0	0
C5	CRLF1	-1.048076467	0	0
C5	SEC61G	-1.064009959	0	0
C5	RPS25	-1.065460195	0	0
C5	TUBB3	-1.068781487	0	0
C5	PLPP3	-1.084014393	0	0
C5	ID3	-1.084482761	0	0
C5	RPL34	-1.094010618	0	0
C5	ZFAS1	-1.098576449	0	0
C5	ISLR	-1.098946522	0	0
C5	RPL13A	-1.10489213	0	0
C5	SEPTIN11	-1.147410343	0	0
C5	CDK2AP1	-1.149725731	0	0
C5	OST4	-1.15597822	0	0
C5	SNHG16	-1.160923633	0	0
C5	CYP1B1	-1.162525324	0	0
C5	TOMM5	-1.165107643	0	0
C5	RPS18	-1.184122195	0	0
C5	MRPS24	-1.192399778	0	0
C5	DCN	-1.204771993	0	0
C5	ATP6V0C	-1.212350709	0	0
C5	CRYAB	-1.224569489	0	0
C5	HSPB7	-1.226658899	0	0
C5	COL1A1	-1.233262347	0	0
C5	FTH1	-1.251618163	0	0
C5	GNG10	-1.25511675	0	0
C5	RPL7	-1.266825277	0	0
C5	SPARC	-1.268829637	0	0
C5	RPL27	-1.288188854	0	0
C5	COL6A1	-1.302476498	0	0
C5	POSTN	-1.306551713	0	0
C5	MALAT1	-1.35807936	0	0
C5	RPS29	-1.365797703	0	0
C5	SNHG32	-1.386513038	0	0
C5	ELN	-1.40646893	0	0
C5	TGFBI	-1.414528132	0	0
C5	TOMM6	-1.429822699	0	0
C5	SNHG6	-1.486012699	0	0
C5	NUPR1	-1.487544365	0	0
C5	MICOS10	-1.499208197	0	0
C5	MIF	-1.502515334	0	0
C5	RPL31	-1.539456652	0	0
C5	RNASEK	-1.6314588	0	0
C5	COL1A2	-1.64038588	0	0
C5	RPL36A	-1.699709596	0	0
C5	CCN1	-1.778624097	0	0
C5	IGFBP3	-1.794659087	0	0
C5	GAS5	-1.838072204	0	0
C5	TMSB4X	-1.848807438	0	0
C5	RPL23A	-1.876572394	0	0
C5	S100A4	-1.908484119	0	0
C5	SNHG5	-2.594895431	0	0
C5	RPS17	-2.622899429	0	0
C5	SNHG29	-2.832830282	0	0
C5	NME2	-3.141823275	0	0
C5	EEF1G	-3.209685326	0	0
C5	RPL17	-3.30725866	0	0
C6	GNB2L1	3.899997019	0	0
C6	ATP5E	3.480860213	0	0
C6	ALDOA	2.998857035	0	0
C6	TCEB2	2.720517229	0	0
C6	ATP5L	2.587964203	0	0
C6	GPX1	2.486955974	0	0
C6	NGFRAP1	2.464267179	0	0
C6	PENK	2.433002445	0	0
C6	SELM	2.429523096	0	0
C6	PTRF	2.426591006	0	0
C6	ATP5G2	2.379770397	0	0
C6	C14orf2	2.270928496	0	0
C6	ATP5J	2.243051825	0	0
C6	SHFM1	2.24181692	0	0
C6	USMG5	2.228158811	0	0
C6	IGFBP2	2.208426477	0	0
C6	ATP5I	2.149556702	0	0
C6	CTGF	2.086623436	0	0
C6	ATP5G3	2.072440139	0	0
C6	IGFBP7	2.067772538	0	0
C6	MYEOV2	2.01417955	0	0
C6	SERPINE2	1.952531358	0	0
C6	C6orf48	1.937538859	0	0
C6	ATP5J2	1.90932688	0	0
C6	PRKCDBP	1.906500868	0	0
C6	ITGA11	1.859863885	0	0
C6	C19orf43	1.836113652	0	0
C6	SEPW1	1.800830593	0	0
C6	CYP1B1	1.793088172	0	0
C6	ATP5D	1.757342508	0	0
C6	ATPIF1	1.749764671	0	0
C6	FN1	1.72621858	0	0
C6	WBP5	1.688303066	0	0
C6	COL8A1	1.678035491	0	0
C6	ATP5O	1.664338149	0	0
C6	ATP5H	1.657320823	0	0
C6	COL12A1	1.647981214	0	0
C6	TCEB1	1.614164799	0	0
C6	GLTSCR2	1.574559701	0	0
C6	SRGN	1.559375618	0	0
C6	ATP5G1	1.532039382	0	0
C6	IGFBP4	1.530282366	0	0
C6	CTHRC1	1.498698688	0	0
C6	ATP5A1	1.489552165	0	0
C6	MMP24-AS1	1.478819831	0	0
C6	FLG	1.467634074	0	0
C6	C11orf31	1.467364107	0	0
C6	UQCR11.1	1.449434814	0	0
C6	LTBP2	1.448746563	0	0
C6	GJA1	1.423449495	0	0
C6	ATP5B	1.413305507	0	0
C6	FHL2	1.408725921	0	0
C6	C14orf166	1.38207424	0	0
C6	LINC00152	1.377522044	0	0
C6	TNC	1.372753057	0	0
C6	CXCL12	1.371965835	0	0
C6	C7orf73	1.370053347	0	0
C6	NNMT	1.367934337	0	0
C6	SPARC	1.361169422	0	0
C6	FAM127A	1.353955138	0	0
C6	AC090498.1	1.348200356	0	0
C6	GALNT1	1.343649438	0	0
C6	ATP5F1	1.332172887	0	0
C6	SUGCT	1.320663715	0	0
C6	BGN	1.301194105	0	0
C6	FNDC1	1.290559174	0	0
C6	CALD1	1.284801848	0	0
C6	ATP5C1	1.273054533	0	0
C6	HN1	1.272347888	0	0
C6	ITGBL1	1.252647676	0	0
C6	MMP2	1.248399296	0	0
C6	SOX4	1.246214614	0	0
C6	HLA-A	1.225027066	0	0
C6	VIMP	1.224148775	0	0
C6	CYTL1	1.189198942	0	0
C6	LUM	1.187828739	0	0
C6	CTSD	1.186097984	0	0
C6	NUPR1	1.183386928	0	0
C6	C16orf13	1.18150882	0	0
C6	THBS2	1.18129921	0	0
C6	CYR61	1.16286219	0	0
C6	15-Sep	1.148510673	0	0
C6	PCOLCE	1.131105053	0	0
C6	C17orf89	1.126494977	0	0
C6	NQO1	1.117046466	0	0
C6	RPS4Y1	1.112427607	0	0
C6	MFGE8	1.103949447	0	0
C6	LINC00493	1.103720411	0	0
C6	CRIP2	1.079984243	0	0
C6	SULF1	1.066774769	0	0
C6	C19orf10	1.065362156	0	0
C6	LOXL1	1.060819983	0	0
C6	FAM195B	1.046893113	0	0
C6	C11orf73	1.042420398	0	0
C6	LINC01420	1.030783403	0	0
C6	LINC00657	1.024497086	0	0
C6	GAS6	1.009067922	0	0
C6	VCAM1	1.003338642	0	0
C6	CCN2	-1.004602633	0	0
C6	PTTG1	-1.008360024	0	0
C6	EVA1B	-1.010279576	0	0
C6	REX1BD	-1.022597927	0	0
C6	DEK	-1.037251935	0	0
C6	CD81	-1.037501889	0	0
C6	PEG10	-1.041786608	0	0
C6	CDV3	-1.042709592	0	0
C6	RAB5IF	-1.043724064	0	0
C6	NR2F2	-1.048099341	0	0
C6	MICOS13	-1.063260354	0	0
C6	CAV1	-1.064289222	0	0
C6	SET	-1.072812975	0	0
C6	C12orf75	-1.118987633	0	0
C6	ATP5PB	-1.126244023	0	0
C6	SELENOS	-1.130863759	0	0
C6	ADM	-1.131195101	0	0
C6	H2AFZ	-1.1331114	0	0
C6	TOMM5	-1.141537405	0	0
C6	SRM	-1.142080576	0	0
C6	MCRIP1	-1.143804246	0	0
C6	METRN	-1.151170561	0	0
C6	PSG5	-1.166835443	0	0
C6	MRPS24	-1.173510453	0	0
C6	MKI67	-1.180331203	0	0
C6	BRI3	-1.185133901	0	0
C6	SEPTIN11	-1.194594858	0	0
C6	TCEAL9	-1.197354981	0	0
C6	SNHG16	-1.197952418	0	0
C6	ATP5F1C	-1.209791877	0	0
C6	HSPB7	-1.211054588	0	0
C6	MT2A	-1.226128216	0	0
C6	TUBB3	-1.237902216	0	0
C6	STMP1	-1.238484385	0	0
C6	RTL8C	-1.24214671	0	0
C6	PTX3	-1.248163369	0	0
C6	TPM3	-1.254986105	0	0
C6	ATP6V0C	-1.262367485	0	0
C6	HNRNPAB	-1.274683393	0	0
C6	NOP53	-1.27896817	0	0
C6	CENPF	-1.279553831	0	0
C6	TOP2A	-1.282722391	0	0
C6	RPS21	-1.307105429	0	0
C6	GNG10	-1.328077452	0	0
C6	OAF	-1.345008732	0	0
C6	AKAP12	-1.351173	0	0
C6	CCND1	-1.351862362	0	0
C6	TUBA1C	-1.358268002	0	0
C6	TFPI2	-1.374991272	0	0
C6	DKK1	-1.382644427	0	0
C6	RTRAF	-1.426265893	0	0
C6	METTL26	-1.426527078	0	0
C6	PCLAF	-1.428228971	0	0
C6	SNHG32	-1.433338674	0	0
C6	ATP5F1A	-1.449579447	0	0
C6	TUBA1B	-1.467237209	0	0
C6	MMP24OS	-1.473228225	0	0
C6	TOMM6	-1.475056301	0	0
C6	PPP1R14B	-1.475107971	0	0
C6	CDK2AP1	-1.484664027	0	0
C6	ATP5PO	-1.485600971	0	0
C6	CENPX	-1.492725042	0	0
C6	SNHG6	-1.545239358	0	0
C6	CLDN11	-1.553776515	0	0
C6	MICOS10	-1.567545088	0	0
C6	UBE2S	-1.571047167	0	0
C6	ELOC	-1.574001463	0	0
C6	KRT8	-1.582784274	0	0
C6	ATP5MC1	-1.622870999	0	0
C6	ATP5PD	-1.626062969	0	0
C6	RNASEK	-1.635298175	0	0
C6	ATP5F1B	-1.638733312	0	0
C6	HMGA1	-1.642714716	0	0
C6	GABARAP	-1.697514568	0	0
C6	TUBB4B	-1.743617052	0	0
C6	TRIR	-1.771542347	0	0
C6	ATP5IF1	-1.787010896	0	0
C6	SEM1	-1.797644191	0	0
C6	SERPINE1	-1.825215904	0	0
C6	SELENOH	-1.829822544	0	0
C6	CCN1	-1.836393622	0	0
C6	BEX3	-1.908676615	0	0
C6	GAS5	-1.91095578	0	0
C6	RPS10	-1.924839789	0	0
C6	ATP5MC3	-1.939785638	0	0
C6	CYTOR	-2.004841472	0	0
C6	HIST1H4C	-2.027901914	0	0
C6	ATP5PF	-2.043750686	0	0
C6	NDUFAF8	-2.10001537	0	0
C6	SELENOW	-2.106374735	0	0
C6	ATP5MPL	-2.108632372	0	0
C6	CAVIN3	-2.118953037	0	0
C6	JPT1	-2.122942075	0	0
C6	RPL36A	-2.127544611	0	0
C6	ATP5MF	-2.158068565	0	0
C6	ATP5MC2	-2.166789808	0	0
C6	GREM1	-2.194615627	0	0
C6	COPS9	-2.206915172	0	0
C6	ATP5MD	-2.334982922	0	0
C6	ATP5F1D	-2.345830782	0	0
C6	ATP5ME	-2.356291205	0	0
C6	SELENOM	-2.517320696	0	0
C6	ATP5MG	-2.581326894	0	0
C6	SNHG5	-2.76623561	0	0
C6	RPL17	-2.785302292	0	0
C6	SNHG29	-3.010861255	0	0
C6	ELOB	-3.110858164	0	0
C6	CAVIN1	-3.26273351	0	0
C6	S100A4	-3.341267691	0	0
C6	NME2	-3.476393597	0	0
C6	EEF1G	-3.635253073	0	0
C6	ATP5F1E	-3.725843345	0	0
C6	RACK1	-4.265385506	0	0
C6	KRT18	-1.957357438	4.23068412533859e-320	2.19022517168779e-315
C6	ACTG2	-1.029128042	6.48E-274	3.35E-269
C6	KRT19	-1.412694801	8.25E-232	4.27E-227
C6	IGFBP5	-1.278906444	2.08E-167	1.08E-162
C7	CKS2	1.800851067	0	0
C7	UBE2C	1.410663356	0	0
C7	HMGB2	1.396766527	0	0
C7	ARL6IP1	1.284492228	0	0
C7	UBE2S	1.152827397	0	0
C7	CENPA	1.143059931	0	0
C7	CENPF	1.095510314	0	0
C7	FKBP2	-1.011385268	0	0
C7	UBC	-1.030822815	0	0
C7	HSP90AB1	-1.087175088	0	0
C7	AES	-1.134793879	0	0
C7	MT-ND3	-1.155313115	0	0
C7	CYBA	-1.16946393	0	0
C7	NNMT	-1.220170514	0	0
C7	C19orf70	-1.230611152	0	0
C7	TPM2	-1.263796417	0	0
C7	SQSTM1	-1.267087707	0	0
C7	NEAT1	-1.27648392	0	0
C7	SEPT7	-1.362389134	0	0
C7	SEPT11	-1.40068563	0	0
C7	CYR61	-1.47079957	0	0
C7	MYL9	-1.474833903	0	0
C7	DCN	-1.68815482	0	0
C7	CTGF	-1.724762252	0	0
C7	RPS4Y1	-1.725478138	0	0
C7	TAGLN	-1.992036575	0	0
C7	HLA-B	-1.106673747	3.78922764452415e-310	1.96E-305
C7	ACTA2	-2.196677489	9.66E-301	5.00E-296
C7	UCHL1	-1.161611728	2.96E-299	1.53E-294
C7	TIMP1	-1.035534411	7.92E-292	4.10E-287
C7	SULF1	-1.045908459	1.73E-279	8.97E-275
C7	ACTG2	-1.038088271	2.66E-274	1.37E-269
C7	IGFBP7	-1.340319151	5.84E-262	3.02E-257
C7	KRT8	-1.468446363	1.42E-242	7.33E-238
C7	MT-CYB	-1.006880008	1.19E-222	6.14E-218
C7	KRT18	-1.760778682	8.07E-220	4.18E-215
C7	LUM	-1.045268765	2.29E-196	1.19E-191
C7	KRT19	-1.564030565	4.02E-175	2.08E-170
C7	SERPINE2	-1.171989181	1.05E-139	5.46E-135
C8	RAB13	3.079088725	0	0
C8	ANP32B	1.892870998	0	0
C8	LINC01133	1.858947068	0	0
C8	MAP1B	1.793386862	0	0
C8	SEPTIN7	1.699792179	0	0
C8	DYNC1LI2	1.474980048	0	0
C8	HNRNPA3	1.425474542	0	0
C8	ACTB	1.419100075	0	0
C8	CCND1	1.260573333	0	0
C8	MYL12A	1.254693704	0	0
C8	CORO1C	1.236136867	0	0
C8	TCEAL4	1.231928101	0	0
C8	KIF1C	1.219860114	0	0
C8	CAVIN1	1.218668961	0	0
C8	HNRNPA1	1.19399506	0	0
C8	SAP18	1.189855874	0	0
C8	HNRNPH3	1.187685931	0	0
C8	MAP4	1.180934896	0	0
C8	NPM1	1.141680139	0	0
C8	ATP5F1B	1.120340271	0	0
C8	MYL12B	1.109586695	0	0
C8	SKP1	1.101412382	0	0
C8	MOCS2	1.091166267	0	0
C8	PTMA	1.079486055	0	0
C8	NAP1L1	1.072571902	0	0
C8	PPIA	1.045267465	0	0
C8	ZEB1	1.029619873	0	0
C8	HMGB1	1.015453261	0	0
C8	ANXA1	1.003197517	0	0
C8	PSMC3IP	1.002182069	0	0
C8	COL1A2	-1.100085217	0	0
C8	FN1	-1.157900035	0	0
C8	COL1A1	-1.276931859	0	0
C8	HIST1H4C	-1.633197461	0	0
C8	DES	1.006726865	2.52E-221	1.31E-216
C9	MALAT1	2.925235813	0	0
C9	NEAT1	2.90408001	0	0
C9	SERPINE2	2.799417927	0	0
C9	FN1	2.682902558	0	0
C9	CTGF	2.664321425	0	0
C9	IGFBP7	2.539298468	0	0
C9	SPARC	2.438238947	0	0
C9	CYP1B1	2.422219133	0	0
C9	ITGA11	2.405225083	0	0
C9	POSTN	2.384328862	0	0
C9	TGFBI	2.3444792	0	0
C9	PENK	2.329834675	0	0
C9	COL1A2	2.252155814	0	0
C9	C19orf10	2.24660108	0	0
C9	COL5A1	2.219824086	0	0
C9	VCAN	2.197500184	0	0
C9	VMP1	2.196002073	0	0
C9	LTBP2	2.179548327	0	0
C9	MEG3	2.137442297	0	0
C9	SULF1	2.13396231	0	0
C9	COL1A1	2.128771856	0	0
C9	MT-CO1	2.102129633	0	0
C9	HLA-A	2.095850585	0	0
C9	MMP2	2.09044863	0	0
C9	COL3A1	2.055864703	0	0
C9	ISLR	2.045929658	0	0
C9	COL12A1	2.03343373	0	0
C9	GJA1	2.023764878	0	0
C9	SORBS2	2.011832341	0	0
C9	PDGFRB	2.010499897	0	0
C9	COL6A2	2.004399415	0	0
C9	SELM	1.93355774	0	0
C9	VIMP	1.928490691	0	0
C9	THBS2	1.927201936	0	0
C9	COL5A2	1.919638066	0	0
C9	COL8A1	1.918738918	0	0
C9	GALNT1	1.902817967	0	0
C9	MT-ND2	1.893745112	0	0
C9	SERPINH1	1.890597942	0	0
C9	COL6A3	1.887294411	0	0
C9	PLOD2	1.885873457	0	0
C9	CTSD	1.863005055	0	0
C9	C1orf63	1.856380897	0	0
C9	SRGN	1.846503897	0	0
C9	KCNE4	1.828127182	0	0
C9	FNDC1	1.809387063	0	0
C9	MRC2	1.78037095	0	0
C9	SLC25A37	1.774295952	0	0
C9	ITGBL1	1.763115549	0	0
C9	TNC	1.759171593	0	0
C9	BGN	1.758560473	0	0
C9	COL6A1	1.748207768	0	0
C9	MFGE8	1.720129862	0	0
C9	N4BP2L2	1.709329378	0	0
C9	PCOLCE	1.707884463	0	0
C9	MMP14	1.702359235	0	0
C9	GNB2L1	1.689558954	0	0
C9	STC2	1.682645795	0	0
C9	KCNQ1OT1	1.681378985	0	0
C9	FBN1	1.680240138	0	0
C9	LRP1	1.675361475	0	0
C9	MTRNR2L8	1.649296585	0	0
C9	PRSS23	1.643923947	0	0
C9	MT-CO2	1.635764396	0	0
C9	WSB1	1.634954801	0	0
C9	PNISR	1.612626012	0	0
C9	MT-ND4	1.60989945	0	0
C9	MT-ND3	1.599434256	0	0
C9	WNT5A	1.586524229	0	0
C9	HAS1	1.571267362	0	0
C9	IGFBP4	1.564836488	0	0
C9	MT-CYB	1.563967572	0	0
C9	HTRA1	1.550655692	0	0
C9	SETD5-AS1	1.538534673	0	0
C9	LUM	1.533248574	0	0
C9	AC131025.8	1.526657666	0	0
C9	PPAP2B	1.524076964	0	0
C9	MT-ND6	1.503974268	0	0
C9	PSAP	1.487985632	0	0
C9	PTRF	1.487326993	0	0
C9	ATP5E	1.486880541	0	0
C9	MT-CO3	1.484558126	0	0
C9	PTGES	1.482492439	0	0
C9	HEG1	1.45678562	0	0
C9	LINC00969	1.447597571	0	0
C9	ALDOA	1.444787785	0	0
C9	FSTL1	1.430192455	0	0
C9	EDIL3	1.421420537	0	0
C9	PLAU	1.420827472	0	0
C9	FLJ27365	1.41934465	0	0
C9	CCPG1	1.385919032	0	0
C9	MIR145	1.381979978	0	0
C9	INHBA	1.371475903	0	0
C9	CRISPLD2	1.370535938	0	0
C9	MT-ND4L	1.351361385	0	0
C9	LAMC1	1.342027059	0	0
C9	QSOX1	1.331723413	0	0
C9	LEPRE1	1.326821198	0	0
C9	LTBP1	1.323750243	0	0
C9	HSPA5	1.314181302	0	0
C9	VCAM1	1.313638109	0	0
C9	NOTCH2	1.311958018	0	0
C9	TMEM66	1.310068178	0	0
C9	P4HB	1.308247781	0	0
C9	MGEA5	1.300332211	0	0
C9	ADAMTS2	1.293751904	0	0
C9	15-Sep	1.288502648	0	0
C9	MIR143HG	1.270589243	0	0
C9	PXDN	1.269467393	0	0
C9	TMEM59	1.264768197	0	0
C9	PCSK7	1.254954965	0	0
C9	P4HA1	1.254896191	0	0
C9	MT-ND5	1.25151465	0	0
C9	ITGB5	1.249660857	0	0
C9	CALD1	1.24793232	0	0
C9	DDX5	1.230251561	0	0
C9	FAP	1.22738271	0	0
C9	CTHRC1	1.225655868	0	0
C9	RCN3	1.213606062	0	0
C9	RP11-709B3.2	1.213087698	0	0
C9	TCEB2	1.209936787	0	0
C9	CERCAM	1.207419159	0	0
C9	B2M	1.1971676	0	0
C9	LAMP1	1.186968748	0	0
C9	MT-ATP6	1.186797055	0	0
C9	ENG	1.174672528	0	0
C9	HSPG2	1.170750247	0	0
C9	BMP1	1.16361148	0	0
C9	LINC00685	1.162219123	0	0
C9	HSP90B1	1.157790625	0	0
C9	FKBP10	1.157215095	0	0
C9	GPC6	1.15165522	0	0
C9	ADAM12	1.147067662	0	0
C9	COL4A1	1.144282563	0	0
C9	VEGFA	1.141652573	0	0
C9	AEBP1	1.140794176	0	0
C9	OS9	1.137440955	0	0
C9	C14orf2	1.132776816	0	0
C9	RRBP1	1.132027945	0	0
C9	PDGFRA	1.130025528	0	0
C9	DDX17	1.128565081	0	0
C9	GAS6	1.1272504	0	0
C9	SOX4	1.118540608	0	0
C9	LAMB2	1.110548625	0	0
C9	ADAMTS6	1.098706341	0	0
C9	LAMA4	1.094073813	0	0
C9	ANGPTL4	1.093498249	0	0
C9	GRN	1.09115359	0	0
C9	PLOD1	1.089213454	0	0
C9	RP4-555D20.2	1.078557947	0	0
C9	ITGAV	1.077689026	0	0
C9	ATP5I	1.075407428	0	0
C9	PABPN1	1.074766656	0	0
C9	FKBP2	1.073594174	0	0
C9	LINC00657	1.06826138	0	0
C9	NPC2	1.068259522	0	0
C9	PPIC	1.06709706	0	0
C9	CKAP4	1.067076982	0	0
C9	COL16A1	1.061436807	0	0
C9	C1S	1.061386911	0	0
C9	FUS	1.054496924	0	0
C9	TTC14	1.049155813	0	0
C9	HLA-C	1.04902914	0	0
C9	MTRNR2L1	1.048816194	0	0
C9	LGALS3BP	1.043793822	0	0
C9	HERPUD1	1.038034601	0	0
C9	DDIT4	1.032900394	0	0
C9	COL4A2	1.028801055	0	0
C9	LUC7L3	1.027380081	0	0
C9	PAPPA	1.025132253	0	0
C9	LTBP3	1.023345338	0	0
C9	ATP6AP2	1.022824926	0	0
C9	POLR2J3	1.022166404	0	0
C9	CDH11	1.021822026	0	0
C9	SLC1A3	1.019118472	0	0
C9	UNC5B	1.017915458	0	0
C9	SLC16A3	1.014787915	0	0
C9	OLFML3	1.013461569	0	0
C9	HEXA	1.011134896	0	0
C9	SPOCK1	1.010455218	0	0
C9	NGFRAP1	1.006140399	0	0
C9	KIAA0907	1.00205609	0	0
C9	SF1	1.000562271	0	0
C9	REX1BD	-1.000537683	0	0
C9	SNRPB	-1.001144281	0	0
C9	YWHAB	-1.001737557	0	0
C9	PHPT1	-1.00331188	0	0
C9	ZYX	-1.005899349	0	0
C9	NDUFS5	-1.005979347	0	0
C9	BRK1	-1.006094978	0	0
C9	NME1	-1.00686426	0	0
C9	FAAP20	-1.008661895	0	0
C9	MGLL	-1.011789666	0	0
C9	FIS1	-1.015244247	0	0
C9	ANXA5	-1.015438366	0	0
C9	RAB5IF	-1.015883713	0	0
C9	TWIST2	-1.016999766	0	0
C9	CBX3	-1.017273453	0	0
C9	HSP90AB1	-1.026241159	0	0
C9	HSP90AA1	-1.026516544	0	0
C9	MICOS13	-1.028394418	0	0
C9	PEG10	-1.031043953	0	0
C9	APRT	-1.034548719	0	0
C9	COX5A	-1.035162138	0	0
C9	PSMD2	-1.036287114	0	0
C9	S100A13	-1.041338208	0	0
C9	POLR2I	-1.04213848	0	0
C9	PSMA2	-1.044392151	0	0
C9	EIF1	-1.054556169	0	0
C9	ANXA2	-1.054960138	0	0
C9	GNG11	-1.05535975	0	0
C9	YWHAZ	-1.056494482	0	0
C9	HSPD1	-1.058472508	0	0
C9	NDUFB2	-1.061188021	0	0
C9	TXNRD1	-1.061410728	0	0
C9	PSMA7	-1.061799859	0	0
C9	KRT10	-1.062180895	0	0
C9	PRDX6	-1.064189171	0	0
C9	PSG5	-1.064697596	0	0
C9	UBL5	-1.065855753	0	0
C9	PFDN5	-1.068046175	0	0
C9	TMEM160	-1.071182528	0	0
C9	HINT1	-1.073130545	0	0
C9	NR2F2	-1.073284116	0	0
C9	STMN1	-1.073811604	0	0
C9	MRPL52	-1.078156866	0	0
C9	RANBP1	-1.080335183	0	0
C9	LDHB	-1.081222542	0	0
C9	PARK7	-1.082933605	0	0
C9	UQCRH	-1.083185343	0	0
C9	H3F3A	-1.083491873	0	0
C9	TBCA	-1.085178167	0	0
C9	RPL3	-1.086493158	0	0
C9	SELENOS	-1.09079985	0	0
C9	ATP5PB	-1.091272132	0	0
C9	SLC25A6	-1.097141872	0	0
C9	ANAPC11	-1.100139643	0	0
C9	SUMO2	-1.103776971	0	0
C9	DBI	-1.107763929	0	0
C9	MRPL41	-1.107771048	0	0
C9	SLC25A5	-1.110228932	0	0
C9	BLOC1S1	-1.11052517	0	0
C9	MRPS24	-1.11352394	0	0
C9	CSRP1	-1.113530774	0	0
C9	JAK1	-1.115056782	0	0
C9	LSM4	-1.116489212	0	0
C9	YWHAE	-1.118551099	0	0
C9	PRRX2	-1.120441476	0	0
C9	MCRIP1	-1.120832217	0	0
C9	ADIRF	-1.124493303	0	0
C9	COX7A2	-1.125181185	0	0
C9	RRAS	-1.12723017	0	0
C9	TAX1BP3	-1.127810357	0	0
C9	ARL6IP4	-1.128413545	0	0
C9	PDAP1	-1.129347145	0	0
C9	HSPB6	-1.129491562	0	0
C9	MYL12B	-1.129605194	0	0
C9	PDLIM2	-1.129902231	0	0
C9	RBM3	-1.129907291	0	0
C9	VAT1	-1.132776913	0	0
C9	EEF1A1	-1.133232515	0	0
C9	YWHAH	-1.135859703	0	0
C9	MAP2K2	-1.136441436	0	0
C9	CDC42	-1.137019599	0	0
C9	SUB1	-1.138555064	0	0
C9	PHLDA2	-1.138928006	0	0
C9	ANP32B	-1.144485318	0	0
C9	HMGN1	-1.144676771	0	0
C9	COX6B1	-1.146534632	0	0
C9	TAGLN2	-1.14814818	0	0
C9	POMP	-1.149770728	0	0
C9	STUB1	-1.153595658	0	0
C9	RPL39	-1.154214686	0	0
C9	BCL7C	-1.157249867	0	0
C9	PFN1	-1.157548422	0	0
C9	SEPTIN11	-1.161130621	0	0
C9	PTTG1	-1.164840758	0	0
C9	SLC25A3	-1.167467596	0	0
C9	RPL38	-1.168958262	0	0
C9	MRPL57	-1.171940758	0	0
C9	CLTA	-1.172726406	0	0
C9	RHOC	-1.173955171	0	0
C9	SNHG16	-1.173982536	0	0
C9	EIF4EBP1	-1.180435655	0	0
C9	TCEAL9	-1.181260964	0	0
C9	ATP5F1C	-1.1839763	0	0
C9	GSTP1	-1.186236706	0	0
C9	DKK1	-1.187467773	0	0
C9	RPL13A	-1.192530261	0	0
C9	UQCR10	-1.19300789	0	0
C9	ACTG1	-1.19412	0	0
C9	TAF10	-1.194360018	0	0
C9	CALM3	-1.199900664	0	0
C9	ARHGDIA	-1.200559677	0	0
C9	RPL36AL	-1.200735282	0	0
C9	RPLP0	-1.202266105	0	0
C9	PSMD8	-1.202470867	0	0
C9	HRAS	-1.206600803	0	0
C9	TUBB3	-1.207346626	0	0
C9	METRN	-1.207819464	0	0
C9	STMP1	-1.210122262	0	0
C9	ITGB1BP1	-1.213727166	0	0
C9	RTL8C	-1.214008956	0	0
C9	MRPL12	-1.216959717	0	0
C9	ATP6V0C	-1.219289367	0	0
C9	GNG5	-1.224394015	0	0
C9	RPL34	-1.227696933	0	0
C9	TXNL4A	-1.229619583	0	0
C9	CCDC85B	-1.230049415	0	0
C9	RPS11	-1.237816514	0	0
C9	NHP2	-1.240373472	0	0
C9	MZT2A	-1.243890911	0	0
C9	AURKAIP1	-1.244911046	0	0
C9	RPS26	-1.2451071	0	0
C9	OST4	-1.247668233	0	0
C9	NOP53	-1.257462965	0	0
C9	BTF3	-1.266430022	0	0
C9	POLR2J	-1.267284132	0	0
C9	S100A10	-1.267334569	0	0
C9	EEF1D	-1.268424704	0	0
C9	RPL4	-1.270905444	0	0
C9	HEBP2	-1.279897448	0	0
C9	ACTB	-1.282524255	0	0
C9	OAF	-1.282596072	0	0
C9	HSPA8	-1.283430967	0	0
C9	PDCD5	-1.287372339	0	0
C9	EIF1AX	-1.289432318	0	0
C9	COTL1	-1.296844219	0	0
C9	SERF2	-1.305857893	0	0
C9	GNG10	-1.312629547	0	0
C9	RPS27	-1.31909029	0	0
C9	RPL21	-1.322259277	0	0
C9	NCL	-1.32516618	0	0
C9	HSPB7	-1.32536954	0	0
C9	SMS	-1.328942553	0	0
C9	NDUFA11	-1.330735297	0	0
C9	HNRNPA1	-1.333498293	0	0
C9	NEDD8	-1.334023077	0	0
C9	NDUFS6	-1.336817979	0	0
C9	PPDPF	-1.337825013	0	0
C9	CHCHD2	-1.344205929	0	0
C9	DYNLL1	-1.345206146	0	0
C9	CDV3	-1.357324214	0	0
C9	NME4	-1.360180187	0	0
C9	RPS25	-1.372593712	0	0
C9	EVA1B	-1.372624505	0	0
C9	FKBP1A	-1.37836004	0	0
C9	CAV1	-1.379729871	0	0
C9	ATOX1	-1.380916399	0	0
C9	TIMM13	-1.383511901	0	0
C9	CFL1	-1.386808036	0	0
C9	FAU	-1.388569802	0	0
C9	TXN	-1.388578197	0	0
C9	RPL7	-1.391399264	0	0
C9	CLTB	-1.396319491	0	0
C9	METTL26	-1.397278284	0	0
C9	CALM1	-1.398967456	0	0
C9	RTRAF	-1.401931588	0	0
C9	SNHG32	-1.409273821	0	0
C9	BASP1	-1.411563711	0	0
C9	RAN	-1.411950813	0	0
C9	RPL37A	-1.415520753	0	0
C9	PCLAF	-1.417275077	0	0
C9	TMA7	-1.418056826	0	0
C9	TUBB	-1.421025893	0	0
C9	OAZ1	-1.424384972	0	0
C9	ATP5F1A	-1.425846567	0	0
C9	SERBP1	-1.427972275	0	0
C9	TPM4	-1.428146611	0	0
C9	RPL23	-1.435654401	0	0
C9	H2AFZ	-1.435861147	0	0
C9	RPS6	-1.436312552	0	0
C9	RPL27A	-1.437555434	0	0
C9	C4orf48	-1.438053835	0	0
C9	MMP24OS	-1.440061727	0	0
C9	PPIA	-1.440653951	0	0
C9	ARPC2	-1.444951414	0	0
C9	CCND1	-1.444982021	0	0
C9	GAPDH	-1.455161751	0	0
C9	CLDN11	-1.45816582	0	0
C9	TOMM6	-1.458610412	0	0
C9	FTH1	-1.458661598	0	0
C9	ATP5PO	-1.459110782	0	0
C9	MIF	-1.460332264	0	0
C9	CENPX	-1.464029809	0	0
C9	DEK	-1.475709144	0	0
C9	DRAP1	-1.47612318	0	0
C9	RPL10A	-1.477967052	0	0
C9	GPX4	-1.478553569	0	0
C9	COX8A	-1.484352807	0	0
C9	S100A11	-1.484618209	0	0
C9	SNU13	-1.48645469	0	0
C9	TOMM5	-1.487573379	0	0
C9	NACA	-1.491007189	0	0
C9	RPS5	-1.499610142	0	0
C9	RPS20	-1.507040233	0	0
C9	SNHG6	-1.508792963	0	0
C9	POLR2L	-1.513300191	0	0
C9	RPL18	-1.519683103	0	0
C9	RPL11	-1.525358736	0	0
C9	RPS3A	-1.531584764	0	0
C9	MICOS10	-1.533402108	0	0
C9	RPL6	-1.535766708	0	0
C9	EEF1B2	-1.535805847	0	0
C9	RPL22	-1.5412336	0	0
C9	ELOC	-1.548159157	0	0
C9	RPL10	-1.548786215	0	0
C9	RAC1	-1.549328758	0	0
C9	TPT1	-1.560048916	0	0
C9	RPS3	-1.560472617	0	0
C9	RPS2	-1.561297669	0	0
C9	RPL35A	-1.56177398	0	0
C9	RPL24	-1.562699664	0	0
C9	GSTO1	-1.564360669	0	0
C9	HMGB1	-1.568064862	0	0
C9	RPL37	-1.573050358	0	0
C9	RPS9	-1.577659648	0	0
C9	CDK2AP1	-1.578332768	0	0
C9	RPS15A	-1.581553376	0	0
C9	RPL19	-1.583096562	0	0
C9	AKAP12	-1.583106178	0	0
C9	ATP5MC1	-1.58452984	0	0
C9	RPL9	-1.584705064	0	0
C9	RPS18	-1.586861672	0	0
C9	UBA52	-1.597395166	0	0
C9	ATP5PD	-1.600349912	0	0
C9	RPS29	-1.607080568	0	0
C9	C19orf53	-1.609699582	0	0
C9	ATP5F1B	-1.611359175	0	0
C9	HNRNPAB	-1.614999854	0	0
C9	CSTB	-1.626113669	0	0
C9	NPM1	-1.628036145	0	0
C9	PTMS	-1.628647756	0	0
C9	RPL15	-1.631324723	0	0
C9	RPS27A	-1.635116302	0	0
C9	RPS28	-1.64169042	0	0
C9	TPM3	-1.643859909	0	0
C9	RPL7A	-1.653448214	0	0
C9	RPS19	-1.654862433	0	0
C9	TUBA1C	-1.678598797	0	0
C9	RPLP2	-1.679694768	0	0
C9	EIF5A	-1.686657861	0	0
C9	RPL8	-1.703098886	0	0
C9	RPS13	-1.704903894	0	0
C9	RPL27	-1.70968846	0	0
C9	CCN1	-1.713447043	0	0
C9	RPS16	-1.718470011	0	0
C9	RPS23	-1.718988567	0	0
C9	SET	-1.719099369	0	0
C9	MT1E	-1.72077255	0	0
C9	HMGN2	-1.728304126	0	0
C9	RPS14	-1.738899403	0	0
C9	GABARAP	-1.741309633	0	0
C9	ATP5IF1	-1.742296444	0	0
C9	S100A16	-1.747174455	0	0
C9	PTMA	-1.749628146	0	0
C9	RPL13	-1.751505931	0	0
C9	TRIR	-1.75372536	0	0
C9	RPL22L1	-1.758597093	0	0
C9	RPL5	-1.759477583	0	0
C9	AP2S1	-1.768210099	0	0
C9	SEM1	-1.769691599	0	0
C9	RPS24	-1.787115282	0	0
C9	LGALS1	-1.789984312	0	0
C9	RPL35	-1.794160436	0	0
C9	RPL32	-1.794792413	0	0
C9	SELENOH	-1.797984718	0	0
C9	VIM	-1.809187073	0	0
C9	RPL14	-1.812424429	0	0
C9	RPL36	-1.818007715	0	0
C9	UBE2S	-1.828910681	0	0
C9	RPS15	-1.836029842	0	0
C9	RPS4X	-1.836226385	0	0
C9	RPSA	-1.842081974	0	0
C9	BEX3	-1.87383092	0	0
C9	GAS5	-1.877860505	0	0
C9	RPS7	-1.890526772	0	0
C9	RPL30	-1.895031226	0	0
C9	RPS8	-1.896628938	0	0
C9	RPL12	-1.897864378	0	0
C9	FTL	-1.900545446	0	0
C9	TUBB4B	-1.902407987	0	0
C9	ATP5MC3	-1.915694155	0	0
C9	GUK1	-1.919142405	0	0
C9	RPL18A	-1.925050915	0	0
C9	GREM1	-1.958424094	0	0
C9	SRM	-1.96401543	0	0
C9	PRELID1	-1.965460423	0	0
C9	CYTOR	-1.980356056	0	0
C9	RPS12	-1.993631142	0	0
C9	RPLP1	-2.022482509	0	0
C9	ATP5PF	-2.023999468	0	0
C9	MZT2B	-2.025232049	0	0
C9	TMSB4X	-2.026207393	0	0
C9	UQCR11	-2.032880786	0	0
C9	RPL28	-2.046647987	0	0
C9	NDUFAF8	-2.066269558	0	0
C9	SELENOW	-2.07362987	0	0
C9	CAVIN3	-2.080262822	0	0
C9	ATP5MPL	-2.083482964	0	0
C9	RPL41	-2.084023135	0	0
C9	RPL29	-2.08757817	0	0
C9	JPT1	-2.093706315	0	0
C9	ATP5MC2	-2.116864145	0	0
C9	ATP5MF	-2.122702163	0	0
C9	SH3BGRL3	-2.135316646	0	0
C9	TMSB10	-2.145225579	0	0
C9	COPS9	-2.173588144	0	0
C9	RPL26	-2.17991097	0	0
C9	HIST1H4C	-2.266788477	0	0
C9	RPS21	-2.26875918	0	0
C9	ATP5MD	-2.311224616	0	0
C9	ATP5F1D	-2.319011282	0	0
C9	RPS17	-2.328080854	0	0
C9	ATP5ME	-2.338503719	0	0
C9	C12orf75	-2.372273346	0	0
C9	MT2A	-2.379964557	0	0
C9	PPP1R14B	-2.403359461	0	0
C9	TUBA1B	-2.409257856	0	0
C9	BRI3	-2.45168486	0	0
C9	SELENOM	-2.495267906	0	0
C9	HMGA1	-2.510749485	0	0
C9	ATP5MG	-2.543685455	0	0
C9	YBX1	-2.675403077	0	0
C9	RPL36A	-2.678580928	0	0
C9	SNHG5	-2.738538578	0	0
C9	RPS10	-2.91043317	0	0
C9	SNHG29	-2.985021461	0	0
C9	ELOB	-3.088498382	0	0
C9	CAVIN1	-3.229263451	0	0
C9	RPL17	-3.530212505	0	0
C9	S100A4	-3.540026669	0	0
C9	NME2	-3.612656176	0	0
C9	EEF1G	-3.637699896	0	0
C9	ATP5F1E	-3.692067254	0	0
C9	RACK1	-4.24986443	0	0
C9	HLA-B	1.028877458	2.2279890299211e-319	1.15342992079015e-314
C9	IGFBP6	1.028537003	4.40433901023078e-316	2.28012630559647e-311
C9	LGALS3	-1.129464133	4.31E-304	2.23E-299
C9	MYL9	-1.228155246	5.89E-302	3.05E-297
C9	IGFBP2	2.116277854	3.37E-294	1.75E-289
C9	CYR61	1.518713309	2.52E-270	1.30E-265
C9	RPL23A	-1.444934253	4.54E-253	2.35E-248
C9	KRT18	-2.085362516	4.49E-235	2.33E-230
C9	RNASEK	-1.259030246	1.59E-230	8.26E-226
C9	FLG	2.124700759	4.02E-230	2.08E-225
C9	IGFBP5	-1.214473153	2.57E-222	1.33E-217
C9	IGFBP3	1.254016056	1.45E-221	7.52E-217
C9	KRT8	-1.574446702	8.64E-218	4.47E-213
C9	KRT19	-1.704348103	1.71E-215	8.85E-211
C9	HAPLN1	1.067953714	2.06E-214	1.07E-209
C9	TIMP3	1.075800151	1.28E-209	6.64E-205
C9	RPL31	-1.03610472	1.10E-208	5.68E-204
C9	ACTG2	-1.024481046	1.16E-132	6.02E-128
C10	DES	3.963553373	0	0
C10	MYLK	2.514364699	0	0
C10	SFRP1	2.207830136	0	0
C10	SYNPO2	2.061726585	0	0
C10	FHL1	1.702324785	0	0
C10	LMOD1	1.651204052	0	0
C10	CAMK2N1	1.642667121	0	0
C10	CARMN	1.385500244	0	0
C10	PKIG	1.338967042	0	0
C10	CD9	1.299183487	0	0
C10	ALDH1A1	1.247129232	0	0
C10	ARHGAP29	1.239995887	0	0
C10	RBPMS	1.025606177	0	0
C10	RPS10	-1.755031582	9.90996872428372e-320	5.13039080856168e-315
C10	LBH	1.066013275	6.74575493943221e-318	3.49227733214406e-313
C10	FBLN1	1.652669864	2.01E-294	1.04E-289
C10	LMNA	1.107364967	7.28E-257	3.77E-252
C10	TGFBI	-2.115425968	1.51E-255	7.80E-251
C10	HLA-C	1.212955732	5.12E-253	2.65E-248
C10	ACAN	1.584288749	6.25E-244	3.24E-239
C10	CD63	1.161667152	5.41E-241	2.80E-236
C10	TUBA1A	1.072691559	2.90E-232	1.50E-227
C10	RPS17	-2.993993462	4.06E-227	2.10E-222
C10	S100A16	-1.298970525	4.81E-220	2.49E-215
C10	MFAP5	1.306513885	1.16E-214	5.99E-210
C10	NME2	-2.95713697	1.38E-214	7.13E-210
C10	PPP1R14A	1.276625565	2.09E-210	1.08E-205
C10	ACTG2	1.540564052	1.86E-209	9.65E-205
C10	ANXA1	1.045468206	3.76E-206	1.94E-201
C10	LGALS3	1.192294364	1.78E-205	9.20E-201
C10	TIMP3	-1.777031688	4.88E-201	2.53E-196
C10	THY1	1.134507849	5.20E-198	2.69E-193
C10	GABARAP	-1.425031592	5.09E-197	2.64E-192
C10	EIF4EBP1	-1.067201677	3.29E-191	1.70E-186
C10	GLIPR1	1.040879406	9.86E-187	5.10E-182
C10	RNASEK	-1.416901146	4.49E-183	2.32E-178
C10	CDK2AP1	-1.309784602	6.41E-181	3.32E-176
C10	EEF1G	-3.026062829	2.88E-177	1.49E-172
C10	CD81	1.031670301	2.40E-176	1.24E-171
C10	RPL17	-3.319833823	4.44E-176	2.30E-171
C10	ACTA2	1.647264194	2.62E-166	1.36E-161
C10	FRMD6	-1.097061947	3.20E-166	1.66E-161
C10	EFEMP1	1.079413491	3.64E-165	1.88E-160
C10	SNHG29	-2.6397446	4.52E-163	2.34E-158
C10	RPL36A	-1.895024547	7.17E-163	3.71E-158
C10	DCN	1.19309626	3.77E-161	1.95E-156
C10	MRPS24	-1.106955642	1.40E-151	7.26E-147
C10	LUM	1.276075857	2.82E-151	1.46E-146
C10	MYL9	1.072341555	1.04E-148	5.37E-144
C10	TAGLN	1.125358076	1.79E-148	9.25E-144
C10	TOMM5	-1.023346683	5.56E-145	2.88E-140
C10	OAF	-1.091868219	1.47E-141	7.59E-137
C10	GNG10	-1.167769006	3.73E-141	1.93E-136
C10	AKAP12	1.202815374	9.27E-140	4.80E-135
C10	COL1A1	-1.079561481	1.74E-139	9.03E-135
C10	CCN1	-1.083593872	1.04E-137	5.39E-133
C10	SNHG5	-2.538681704	5.29E-137	2.74E-132
C10	TUBB3	-1.15725022	1.11E-136	5.72E-132
C10	GAS5	-1.725661432	1.86E-135	9.64E-131
C10	SNHG16	-1.091150424	3.02E-135	1.56E-130
C10	COL3A1	-1.035316368	6.44E-134	3.33E-129
C10	MICOS10	-1.363178983	1.75E-132	9.04E-128
C10	TOMM6	-1.330693652	3.07E-132	1.59E-127
C10	SERPINE1	-1.415355396	1.14E-131	5.91E-127
C10	SNHG6	-1.337393074	7.78E-129	4.03E-124
C10	RPL31	-1.251455987	1.14E-126	5.88E-122
C10	SNHG32	-1.234453626	6.85E-125	3.55E-120
C10	ATP6V0C	-1.08027982	7.88E-122	4.08E-117
C10	ID1	-1.068379971	1.22E-112	6.31E-108
C10	ISLR	-1.112679234	8.15E-108	4.22E-103
C10	ID3	-1.051427708	3.48E-107	1.80E-102
C10	CDH2	-1.018469428	8.50E-98	4.40E-93
C10	MIF	-1.062513605	6.14E-92	3.18E-87
C10	IER3	-1.107271556	2.86E-89	1.48E-84
C10	INHBA	-1.021023688	1.21E-84	6.25E-80
C10	TPM1	-1.046776965	2.34E-68	1.21E-63
C10	KRT18	-1.954541405	3.39E-65	1.76E-60
C10	KRT8	-1.533943661	3.08E-64	1.60E-59
C10	KRT7	-1.057797935	8.94E-58	4.63E-53
C10	TFPI2	-1.088681579	5.66E-38	2.93E-33
C11	AC091607.2	2.469382353	0	0
C11	PHKG1	2.29169576	0	0
C11	EIF5A	2.039806808	0	0
C11	C1orf56	2.031724179	0	0
C11	CTNNB1	1.869449132	0	0
C11	HNRNPH1	1.868642134	0	0
C11	B4GALT1	1.353747953	0	0
C11	PPP1CB	1.267664446	0	0
C11	CDC42	1.145762841	0	0
C11	GOLIM4	1.117716959	0	0
C11	SEC22B	1.070643739	0	0
C11	AC106707.1	1.033382573	0	0
C11	CDC42SE1	1.023481084	0	0
C11	MT-CO2	-1.100297512	0	0
C11	LRRC75A	1.024789133	3.79738855393582e-320	1.96590805437257e-315
C11	CLDN11	1.667773974	3.47E-291	1.80E-286
C11	MT-ND4	-1.302859023	4.81E-282	2.49E-277
C11	COL4A2	-1.016541087	1.58E-266	8.20E-262
C11	HLA-C	-1.022125437	4.06E-263	2.10E-258
C11	UBC	-1.149970046	1.33E-254	6.90E-250
C11	CD81	-1.279742905	6.14E-252	3.18E-247
C11	HLA-B	-1.232848876	1.59E-240	8.25E-236
C11	MT-ND1	-1.011922488	4.29E-233	2.22E-228
C11	NNMT	-1.051627149	3.37E-232	1.74E-227
C11	HSP90AA1	-1.166335907	1.74E-225	9.00E-221
C11	MT-ATP6	-1.467740588	2.53E-221	1.31E-216
C11	MT-CYB	-1.533258356	1.70E-219	8.79E-215
C11	HSP90AB1	-1.026656199	8.08E-212	4.18E-207
C11	MT-ND3	-1.264351635	1.61E-191	8.36E-187
C11	TUBB4B	-1.22613026	8.66E-189	4.48E-184
C11	ACTA2	-1.781920475	3.62E-170	1.87E-165
C11	SERPINE2	-1.162433955	3.44E-123	1.78E-118
C11	SEPT7	-1.197122271	3.83E-115	1.98E-110
C11	RPS4Y1	-1.579274647	8.54E-111	4.42E-106
C11	C19orf70	-1.116398754	4.11E-110	2.13E-105
C11	SEPT11	-1.081197573	1.56E-103	8.07E-99
C11	CYR61	-1.345179942	3.40E-102	1.76E-97
C11	NEAT1	-1.232422414	9.05E-96	4.69E-91
C11	DCN	-1.491628023	6.21E-94	3.22E-89
C11	CTGF	-1.440550569	1.64E-87	8.50E-83
C11	TAGLN	-1.712000972	2.76E-79	1.43E-74
C11	KRT8	-1.360139925	2.58E-72	1.34E-67
C11	KRT18	-1.509047554	6.79E-58	3.52E-53
C11	KRT19	-1.07902015	8.44E-50	4.37E-45
C12	PDE6G	6.861065291	0	0
C12	SAG	6.81572743	0	0
C12	RCVRN	6.381791629	0	0
C12	CKB	6.134526726	0	0
C12	ROM1	6.105324574	0	0
C12	NRL	6.004913651	0	0
C12	AIPL1	5.963391902	0	0
C12	UNC119	5.431090211	0	0
C12	PDC	4.999420102	0	0
C12	PRCD	3.922085898	0	0
C12	VAMP2	3.828257487	0	0
C12	ARL4D	3.775830341	0	0
C12	ENO2	3.713611295	0	0
C12	GNB3	3.391858103	0	0
C12	HSPA1A	3.375878224	0	0
C12	CPE	3.334292488	0	0
C12	REEP6	3.311548379	0	0
C12	RIMS2	3.244867895	0	0
C12	ALDOC	3.242340301	0	0
C12	LAPTM4B	3.187504423	0	0
C12	YPEL2	3.117076143	0	0
C12	ELOVL4	3.064780696	0	0
C12	FAM161A	3.028996074	0	0
C12	SYT1	2.934723558	0	0
C12	SELENOK	2.933542625	0	0
C12	GNB1	2.895690997	0	0
C12	PCBP4	2.861582263	0	0
C12	SLC6A6	2.849056934	0	0
C12	MCUR1	2.76753962	0	0
C12	EXOC6	2.728100999	0	0
C12	ARL3	2.727872692	0	0
C12	GPM6B	2.686678906	0	0
C12	PRPH2	2.681804391	0	0
C12	TTC39C	2.628611597	0	0
C12	EPB41L2	2.600131216	0	0
C12	RGS9	2.583121663	0	0
C12	DDIT3	2.582316614	0	0
C12	PLA2G4C	2.578198367	0	0
C12	GPX3	2.528771529	0	0
C12	DRD4	2.517130799	0	0
C12	SLC25A4	2.492827802	0	0
C12	CHCHD10	2.487367023	0	0
C12	MAP1LC3A	2.420002047	0	0
C12	ZNF326	2.346080298	0	0
C12	FAIM	2.340554856	0	0
C12	MPP4	2.318743977	0	0
C12	CIRBP	2.315847225	0	0
C12	R3HCC1	2.303380008	0	0
C12	WRB	2.299426386	0	0
C12	LGALSL	2.282001783	0	0
C12	NDFIP1	2.281760306	0	0
C12	DNAAF4	2.267379569	0	0
C12	CHD9	2.225435836	0	0
C12	STX3	2.225069469	0	0
C12	NDUFA5	2.200039236	0	0
C12	SLC24A1	2.195281897	0	0
C12	MAP2	2.184691583	0	0
C12	SARAF	2.091660155	0	0
C12	ZNF385A	2.084340042	0	0
C12	SSX2IP	2.07235943	0	0
C12	BEX4	2.072212818	0	0
C12	PPP2R2B	2.060226803	0	0
C12	C15orf61	2.043833235	0	0
C12	PLPP2	2.021734549	0	0
C12	GABARAPL2	2.016449607	0	0
C12	GLUL	1.998966523	0	0
C12	TMX4	1.997363535	0	0
C12	TMEM14B	1.980961989	0	0
C12	GABARAPL1	1.965216641	0	0
C12	SLC1A2	1.948656368	0	0
C12	ZMYND19	1.934636556	0	0
C12	TMEM237	1.93102455	0	0
C12	BAG1	1.905925304	0	0
C12	DAPL1	1.893751355	0	0
C12	TSPAN3	1.88446642	0	0
C12	PPP3R1	1.791877198	0	0
C12	PTP4A3	1.790980654	0	0
C12	ASB8	1.783138807	0	0
C12	PCMTD2	1.767140785	0	0
C12	ORMDL1	1.755236079	0	0
C12	AC027031.2	1.746711987	0	0
C12	EIF1B	1.746332944	0	0
C12	FAM89A	1.734666582	0	0
C12	STXBP1	1.703325259	0	0
C12	MAB21L1	1.702118701	0	0
C12	MRPL34	1.687327637	0	0
C12	ZNF24	1.629546459	0	0
C12	CAMSAP1	1.621576756	0	0
C12	ARHGEF9	1.604483549	0	0
C12	ATP6V0E2	1.542472001	0	0
C12	FAM174A	1.523057631	0	0
C12	PHC2	1.505142036	0	0
C12	GSKIP	1.47002213	0	0
C12	CC2D2A	1.466182409	0	0
C12	TMEM138	1.443804743	0	0
C12	EVL	1.436248125	0	0
C12	PDCD4	1.43478878	0	0
C12	MLF1	1.404245676	0	0
C12	ARL13B	1.346521868	0	0
C12	CNBD2	1.339385144	0	0
C12	BLOC1S4	1.336765348	0	0
C12	GPR137B	1.284163065	0	0
C12	TBX2-AS1	1.156111292	0	0
C12	MHENCR	1.106912248	0	0
C12	PKDCC	1.026263542	0	0
C12	DTNBP1	1.471744942	9.88131291682493e-324	5.11555569704027e-319
C12	MAP1LC3B	2.111553246	1.97626258336499e-323	1.02311113940805e-318
C12	SLC25A33	1.180405892	5.08887615216484e-322	2.63451118397574e-317
C12	KCNJ14	1.820337334	2.3079782579828e-319	1.1948403441577e-314
C12	PAQR4	1.495001475	2.3433012342994e-316	1.2131270489968e-311
C12	CLU	3.444249948	5.18186254284214e-315	2.68265023842938e-310
C12	CAMK1D	1.157691244	9.44866427250849e-314	4.89157349387765e-309
C12	HPRT1	1.612154791	2.02670527672027e-312	1.05E-307
C12	TMEM107	1.333526027	3.66880754995616e-312	1.90E-307
C12	ABHD14A	1.373630185	1.83283956418879e-311	9.49E-307
C12	UBXN4	2.061038276	2.56455643479218e-311	1.33E-306
C12	SYNE2	2.296333161	4.42768329849335e-311	2.29E-306
C12	SCAMP1-AS1	1.152425878	6.53401505725348e-311	3.38E-306
C12	BHLHE41	2.093398142	3.28951637677767e-310	1.70E-305
C12	ROGDI	1.631288181	1.09742765811718e-309	5.68E-305
C12	SNAPIN	1.264704875	1.34E-307	6.92E-303
C12	GOT1	1.386400709	1.49E-307	7.69E-303
C12	ECHDC2	1.798429249	1.87E-307	9.70E-303
C12	SCAPER	1.452070743	4.16E-307	2.15E-302
C12	KIF3A	1.511911865	4.59E-307	2.38E-302
C12	DHPS	1.703083988	8.88E-307	4.60E-302
C12	CUTC	1.149345878	1.34E-304	6.92E-300
C12	TOB1	1.320110383	9.09E-304	4.70E-299
C12	VPS29	1.986533499	8.07E-303	4.18E-298
C12	SLTM	1.841585851	4.52E-299	2.34E-294
C12	RHO	6.154467725	5.92E-299	3.06E-294
C12	CADM1	2.344920801	2.70E-298	1.40E-293
C12	MYO9A	1.325581386	4.38E-298	2.27E-293
C12	SDR39U1	1.210020542	9.04E-298	4.68E-293
C12	SAT2	1.745992063	9.38E-297	4.86E-292
C12	ARHGAP10	1.261941485	5.44E-296	2.81E-291
C12	HSPA1B	1.400782916	1.88E-295	9.74E-291
C12	PSIP1	2.116782577	1.67E-294	8.66E-290
C12	GEM	1.393996715	1.64E-293	8.50E-289
C12	NECAP1	1.276434882	2.36E-292	1.22E-287
C12	GNB5	1.428918555	6.42E-292	3.33E-287
C12	NEURL1	1.339773312	9.93E-290	5.14E-285
C12	CFAP20	1.334187787	3.71E-289	1.92E-284
C12	ALKBH7	1.528653314	1.28E-288	6.62E-284
C12	LRRC24	1.227581747	5.25E-288	2.72E-283
C12	AHI1	1.600902528	7.57E-288	3.92E-283
C12	LPGAT1	1.316462647	1.51E-287	7.83E-283
C12	GLMN	1.470836556	3.97E-286	2.06E-281
C12	ADD1	1.676791121	4.32E-286	2.24E-281
C12	PHYHD1	1.263996883	7.95E-286	4.12E-281
C12	PARP16	1.449996321	1.07E-285	5.52E-281
C12	UQCRC2	1.613694001	3.50E-285	1.81E-280
C12	YPEL5	1.35151691	3.67E-285	1.90E-280
C12	TMEM136	1.606388331	3.77E-284	1.95E-279
C12	U2AF1L4	1.179755198	8.60E-283	4.45E-278
C12	ADPRM	1.058164912	1.57E-280	8.15E-276
C12	PPA1	2.020612213	1.77E-280	9.15E-276
C12	YBX3	1.864181782	2.84E-279	1.47E-274
C12	GUCA1A	4.852797966	9.91E-279	5.13E-274
C12	BEX2	2.2570867	1.68E-278	8.70E-274
C12	PLEKHB1	3.552593064	2.96E-277	1.53E-272
C12	LZTS3	1.136906915	1.57E-275	8.12E-271
C12	TERF2IP	1.730516921	1.82E-275	9.40E-271
C12	IFT22	1.283338843	2.10E-275	1.09E-270
C12	SEC11C	1.558187525	9.38E-275	4.86E-270
C12	VPS36	1.209664226	2.37E-274	1.23E-269
C12	H3F3B	2.28906119	4.01E-273	2.07E-268
C12	ILF3-DT	1.277113619	3.69E-272	1.91E-267
C12	HACD3	1.545553852	2.61E-270	1.35E-265
C12	YPEL3	1.366880291	1.28E-269	6.65E-265
C12	ANK2	1.125903381	5.81E-269	3.01E-264
C12	COX11	1.207652441	2.46E-267	1.27E-262
C12	C17orf75	1.200158334	3.31E-267	1.71E-262
C12	ANKRD37	1.83831086	6.88E-266	3.56E-261
C12	AFF1	1.093049198	7.52E-266	3.89E-261
C12	PRKRA	1.174489373	2.69E-265	1.39E-260
C12	ATAD1	1.29857413	3.23E-265	1.67E-260
C12	PDE6A	4.57559298	6.66E-263	3.45E-258
C12	ANKRD12	1.588735927	1.30E-262	6.73E-258
C12	VOPP1	1.485659718	5.13E-261	2.66E-256
C12	GNAT1	5.203299652	2.27E-259	1.17E-254
C12	OSBPL1A	1.371629174	4.69E-259	2.43E-254
C12	ENOPH1	1.194554262	4.69E-259	2.43E-254
C12	RHOT2	1.24707751	1.73E-258	8.96E-254
C12	ATP6V1G1	1.561126787	5.18E-258	2.68E-253
C12	SPSB3	1.117355617	1.22E-256	6.33E-252
C12	ASAH1	1.435083522	2.00E-254	1.04E-249
C12	NDUFA4	2.146190221	3.87E-254	2.00E-249
C12	GNGT1	4.978177971	1.95E-253	1.01E-248
C12	GADD45G	2.028924853	1.45E-252	7.51E-248
C12	AKAP9	1.846571766	1.60E-252	8.28E-248
C12	SMDT1	1.324669264	2.64E-252	1.37E-247
C12	UNC13B	1.081998356	6.18E-252	3.20E-247
C12	PNRC2	1.232282258	1.70E-251	8.81E-247
C12	AMN1	1.18843626	3.16E-251	1.64E-246
C12	NDUFB5	1.403351215	1.58E-250	8.17E-246
C12	IMPDH1	1.402022115	1.91E-250	9.89E-246
C12	NDUFV2	1.673942678	2.00E-250	1.03E-245
C12	MRPL15	1.397678065	2.53E-250	1.31E-245
C12	TNRC6C	1.20259256	2.84E-250	1.47E-245
C12	MOAP1	1.221799251	1.38E-249	7.13E-245
C12	CNGA1	4.451106271	1.79E-249	9.27E-245
C12	CNBP	1.570112357	5.81E-249	3.01E-244
C12	EID1	1.954861696	6.86E-249	3.55E-244
C12	SLC16A1	1.270551777	1.89E-248	9.80E-244
C12	MBTPS1	1.259090193	2.57E-248	1.33E-243
C12	MED6	1.243707826	3.66E-248	1.89E-243
C12	MRPL54	1.515376908	4.05E-247	2.10E-242
C12	FOS	2.729781895	1.20E-245	6.20E-241
C12	BAZ2B	1.405051703	3.34E-245	1.73E-240
C12	AGPAT3	1.163398053	1.72E-244	8.90E-240
C12	TMSB10	-4.318423301	1.96E-242	1.02E-237
C12	PAIP2	1.180212946	6.72E-241	3.48E-236
C12	MRPS23	1.35123821	3.76E-240	1.95E-235
C12	TRAK1	1.048429546	4.74E-240	2.45E-235
C12	THAP5	1.076940006	5.35E-240	2.77E-235
C12	MAGEF1	1.085944537	1.00E-239	5.20E-235
C12	HNRNPF	1.595912743	2.74E-238	1.42E-233
C12	NDUFA8	1.355899244	2.44E-237	1.26E-232
C12	SMIM7	1.327909734	3.65E-237	1.89E-232
C12	USP2	2.091905293	1.27E-236	6.59E-232
C12	MAP9	1.229589296	1.79E-236	9.29E-232
C12	TUT4	1.113824354	1.09E-235	5.66E-231
C12	ZNF667-AS1	1.175822594	6.68E-235	3.46E-230
C12	AL118516.1	1.014052356	1.13E-234	5.85E-230
C12	HMGN3	1.449747666	2.92E-234	1.51E-229
C12	ATP5S	1.420554887	7.46E-234	3.86E-229
C12	HAGH	1.238880223	1.72E-233	8.91E-229
C12	P4HTM	1.259331982	3.22E-232	1.66E-227
C12	WBP2	1.114875373	3.63E-232	1.88E-227
C12	RP1	4.103118585	4.69E-231	2.43E-226
C12	FUNDC2	1.079349189	1.29E-230	6.69E-226
C12	C8orf82	1.018754664	5.25E-230	2.72E-225
C12	RSBN1L	1.132839008	1.31E-229	6.77E-225
C12	NFKBIA	1.599086213	3.17E-229	1.64E-224
C12	MECR	1.039350372	1.12E-228	5.80E-224
C12	PIK3R1	1.138753988	2.15E-228	1.11E-223
C12	WDR54	1.208161037	5.19E-227	2.69E-222
C12	OSBP2	1.617509037	6.80E-227	3.52E-222
C12	SYDE2	1.150802196	1.07E-226	5.53E-222
C12	FMC1	1.003453557	1.39E-226	7.20E-222
C12	ARL6IP5	1.932186081	9.49E-226	4.91E-221
C12	PNRC1	1.747143411	2.28E-225	1.18E-220
C12	UQCRFS1	1.148172745	2.60E-225	1.35E-220
C12	MOK	1.578981885	1.72E-223	8.92E-219
C12	GHITM	1.358791952	2.17E-223	1.13E-218
C12	TEX261	1.018023361	2.59E-223	1.34E-218
C12	BTBD3	1.061084664	3.51E-223	1.82E-218
C12	CTR9	1.110133849	4.68E-223	2.42E-218
C12	KIF1B	1.207474745	5.29E-223	2.74E-218
C12	TSC22D1	1.659902922	1.70E-222	8.81E-218
C12	MESP1	1.066518029	3.44E-220	1.78E-215
C12	BNIP2	1.020926872	6.68E-219	3.46E-214
C12	TECR	1.657328226	6.99E-219	3.62E-214
C12	KCNB1	2.734930337	1.52E-218	7.86E-214
C12	NR2E3	2.844548972	1.54E-218	7.98E-214
C12	EXOC4	1.006502161	2.81E-218	1.45E-213
C12	MSI2	1.4621044	2.01E-217	1.04E-212
C12	ANP32A	1.540350582	4.97E-217	2.57E-212
C12	RAB3A	1.180093844	9.52E-217	4.93E-212
C12	CFAP36	1.015938072	1.04E-216	5.40E-212
C12	RTN3	1.15447864	4.20E-216	2.18E-211
C12	PEBP1	1.820964063	1.13E-215	5.84E-211
C12	DNAJB1	1.259290485	2.66E-215	1.37E-210
C12	TMX2	1.15861984	8.38E-215	4.34E-210
C12	PPIG	1.207650031	1.57E-214	8.15E-210
C12	C16orf74	1.26998163	2.47E-214	1.28E-209
C12	PAIP1	1.000822677	3.49E-214	1.81E-209
C12	LYPLA1	1.026206252	4.95E-214	2.56E-209
C12	TIMM17B	1.171958788	6.34E-214	3.28E-209
C12	SAMD11	1.618339874	9.30E-214	4.81E-209
C12	GPBP1	1.04830754	1.31E-213	6.78E-209
C12	TM7SF2	1.284078942	2.97E-213	1.54E-208
C12	ATP5F1A	1.51541911	3.59E-212	1.86E-207
C12	DDB1	1.038737395	5.04E-212	2.61E-207
C12	VDAC2	1.324600356	1.60E-211	8.27E-207
C12	RPS2	-3.180746687	3.31E-211	1.72E-206
C12	DUSP1	1.936950047	2.37E-210	1.23E-205
C12	RRP1B	1.235873758	2.53E-210	1.31E-205
C12	UBL3	1.030892891	2.66E-210	1.38E-205
C12	EPB41	1.18290358	2.84E-209	1.47E-204
C12	BTD	1.011775535	4.16E-208	2.15E-203
C12	ZHX1	1.007939107	1.50E-207	7.76E-203
C12	LGALS1	-3.274922448	1.75E-206	9.08E-202
C12	COMTD1	1.122185537	1.11E-204	5.73E-200
C12	MRPS7	1.163755896	4.94E-204	2.56E-199
C12	C1orf43	1.131434038	7.27E-204	3.76E-199
C12	TROVE2	1.661086115	1.08E-203	5.59E-199
C12	POLE4	1.034654598	1.77E-203	9.18E-199
C12	CLCN3	1.106976145	2.30E-203	1.19E-198
C12	DKK3	1.652382753	2.51E-203	1.30E-198
C12	NDUFB8	1.638667364	1.12E-202	5.82E-198
C12	SEPT4	2.585981655	1.92E-202	9.92E-198
C12	ADIPOR1	1.031151294	2.83E-202	1.46E-197
C12	PGRMC1	1.296573334	3.80E-202	1.97E-197
C12	COPZ1	1.158105886	6.91E-202	3.58E-197
C12	BTG1	1.571082232	1.40E-201	7.24E-197
C12	TPD52	1.929979666	2.01E-201	1.04E-196
C12	CD47	1.22492425	2.68E-201	1.39E-196
C12	PCNA	1.459264303	3.29E-201	1.70E-196
C12	CDKN2D	1.282012783	4.00E-201	2.07E-196
C12	SEC62	1.456640562	8.19E-201	4.24E-196
C12	DYNC2LI1	1.062722525	6.46E-200	3.34E-195
C12	FGD4	1.240313994	1.19E-199	6.14E-195
C12	PAQR9-AS1	1.667451476	8.45E-199	4.37E-194
C12	OCIAD1	1.098243656	1.05E-198	5.44E-194
C12	MT1F	1.411845497	4.86E-198	2.52E-193
C12	PDE4DIP	1.228613134	1.54E-197	7.95E-193
C12	GPATCH11	1.172948883	1.85E-196	9.56E-192
C12	TMBIM4	1.007800329	2.89E-196	1.50E-191
C12	SPCS1	1.232139511	7.01E-196	3.63E-191
C12	NDUFA6	1.158187149	1.73E-195	8.93E-191
C12	SYP	1.854334989	2.39E-195	1.24E-190
C12	RNF187	1.006520944	8.74E-195	4.53E-190
C12	CLUL1	3.187321115	3.65E-194	1.89E-189
C12	JUND	1.810655	6.56E-194	3.39E-189
C12	RTBDN	3.815515663	7.50E-194	3.88E-189
C12	ARL6IP1	2.334182655	7.81E-194	4.04E-189
C12	TMSB4X	-4.456734637	7.84E-194	4.06E-189
C12	MT1G	3.142108594	1.83E-193	9.48E-189
C12	EMC2	1.083518912	3.04E-193	1.57E-188
C12	KCNV2	3.914365193	3.51E-193	1.82E-188
C12	SRSF5	1.227487074	1.82E-192	9.40E-188
C12	APOE	3.268339028	2.99E-192	1.55E-187
C12	PET100	1.06836868	2.09E-191	1.08E-186
C12	GPN3	1.112760532	8.17E-191	4.23E-186
C12	GCC2	1.058917147	3.01E-190	1.56E-185
C12	LENG8	1.085641768	5.46E-189	2.83E-184
C12	IQGAP2	1.850748143	1.61E-188	8.35E-184
C12	MXRA7	1.152822862	2.21E-188	1.14E-183
C12	UBAP1L	1.117958967	3.39E-188	1.76E-183
C12	COX5A	1.058706564	1.29E-187	6.70E-183
C12	BCO2	1.682210869	1.53E-187	7.92E-183
C12	PHYH	1.001170134	2.48E-186	1.29E-181
C12	HSP90AA1	2.930738897	2.69E-186	1.39E-181
C12	NDUFB4	1.242986999	3.77E-186	1.95E-181
C12	ATP5F1B	1.656155581	2.27E-185	1.17E-180
C12	ATXN7L3B	1.205793636	4.38E-185	2.27E-180
C12	TBCB	1.128784609	6.52E-185	3.38E-180
C12	CHD7	1.423545071	1.10E-184	5.71E-180
C12	ITM2C	1.522427585	2.17E-184	1.12E-179
C12	DMAP1	1.097772643	5.38E-184	2.78E-179
C12	SUCO	1.07523222	1.23E-183	6.38E-179
C12	C1QTNF3	1.531492226	5.26E-183	2.72E-178
C12	S100A6	-3.639379538	1.31E-182	6.78E-178
C12	SLC12A5	1.198194974	1.43E-182	7.40E-178
C12	KIAA1109	1.087411691	4.18E-182	2.16E-177
C12	KIF2A	1.246609658	5.87E-182	3.04E-177
C12	NME1	1.912657608	2.19E-181	1.13E-176
C12	SLC17A7	1.79917854	3.27E-181	1.69E-176
C12	TNRC6B	1.006145537	5.00E-181	2.59E-176
C12	PNISR	1.30973696	9.87E-181	5.11E-176
C12	CNGB1	3.494507772	1.51E-180	7.79E-176
C12	WDR73	1.022533581	1.51E-180	7.80E-176
C12	CD46	1.057811877	2.51E-180	1.30E-175
C12	DHRS7	1.030625993	5.43E-180	2.81E-175
C12	H3F3A	1.630100044	7.19E-180	3.72E-175
C12	OARD1	1.202352103	2.12E-179	1.10E-174
C12	SLC25A5	1.786534195	4.39E-179	2.27E-174
C12	NUDT16L1	1.005239064	1.70E-178	8.81E-174
C12	OCIAD2	1.243357195	1.91E-178	9.90E-174
C12	CISD1	1.005384339	4.17E-178	2.16E-173
C12	H2AFY	1.147895559	7.22E-178	3.74E-173
C12	PSRC1	1.25316147	1.62E-177	8.40E-173
C12	ARHGAP5	1.047171835	1.48E-176	7.68E-172
C12	ST5	1.131835799	1.97E-176	1.02E-171
C12	COX17	1.285371091	2.21E-175	1.14E-170
C12	HNRNPDL	1.371896709	2.36E-175	1.22E-170
C12	SELENOF	1.035453952	7.34E-175	3.80E-170
C12	FRZB	2.451125652	2.34E-173	1.21E-168
C12	ARL4A	1.025096991	3.84E-172	1.99E-167
C12	TF	4.044515341	1.46E-171	7.55E-167
C12	ATP5MC1	1.435219847	5.24E-171	2.71E-166
C12	AC084033.3	1.186309363	3.60E-170	1.87E-165
C12	GADD45A	1.321000384	5.96E-170	3.08E-165
C12	UCHL5	1.125848667	8.05E-170	4.17E-165
C12	KIF21A	1.21088231	2.02E-169	1.05E-164
C12	SNHG12	1.010020115	8.44E-169	4.37E-164
C12	SLC4A7	1.044027381	1.34E-168	6.93E-164
C12	NDUFA1	1.000027217	8.79E-168	4.55E-163
C12	KRR1	1.013059417	1.14E-167	5.88E-163
C12	PGAM1	1.148288786	1.22E-167	6.30E-163
C12	HSPA4	1.447526371	1.86E-166	9.62E-162
C12	EMC9	1.233637919	1.66E-165	8.62E-161
[truncated: 1,276 more rows]
