# Supplementary material for: Single-Cell Transcriptome Integration Analysis Reveals the Correlation Between Mesenchymal Stromal Cells and Fibroblasts
Source: Front Genet. 2022 Mar 7;13:798331. doi: 10.3389/fgene.2022.798331 (PMC8961367; doi:10.3389/fgene.2022.798331)
Supplement: Supplementary file 2 [file Table2.XLS]

pathway	cluster	nes	p value	adjust p value
HALLMARK_ADIPOGENESIS	C0	-6.362170565	1.99E-10	3.32E-09
HALLMARK_ALLOGRAFT_REJECTION	C0	-5.550755601	2.84E-08	1.09E-07
HALLMARK_ANDROGEN_RESPONSE	C0	-3.95063323	7.79E-05	0.000144342
HALLMARK_APICAL_JUNCTION	C0	-5.628191616	1.82E-08	8.28E-08
HALLMARK_APOPTOSIS	C0	-5.352853175	8.66E-08	2.71E-07
HALLMARK_BILE_ACID_METABOLISM	C0	-3.532321929	0.000411928	0.00071022
HALLMARK_CHOLESTEROL_HOMEOSTASIS	C0	-2.844080551	0.004453979	0.006186081
HALLMARK_COMPLEMENT	C0	-4.672381596	2.98E-06	7.44E-06
HALLMARK_DNA_REPAIR	C0	-6.575946256	4.83E-11	1.21E-09
HALLMARK_E2F_TARGETS	C0	-5.937509612	2.89E-09	2.07E-08
HALLMARK_EPITHELIAL_MESENCHYMAL_TRANSITION	C0	-2.911733456	0.003594292	0.005285724
HALLMARK_ESTROGEN_RESPONSE_EARLY	C0	-4.722693479	2.33E-06	6.12E-06
HALLMARK_ESTROGEN_RESPONSE_LATE	C0	-4.173989786	2.99E-05	5.76E-05
HALLMARK_FATTY_ACID_METABOLISM	C0	-5.3757617	7.63E-08	2.54E-07
HALLMARK_G2M_CHECKPOINT	C0	-6.274364427	3.51E-10	4.39E-09
HALLMARK_GLYCOLYSIS	C0	-5.950729119	2.67E-09	2.07E-08
HALLMARK_HEME_METABOLISM	C0	-4.452025554	8.51E-06	2.03E-05
HALLMARK_IL2_STAT5_SIGNALING	C0	-3.39255104	0.00069245	0.001154084
HALLMARK_IL6_JAK_STAT3_SIGNALING	C0	-2.158482318	0.030890352	0.037671161
HALLMARK_INFLAMMATORY_RESPONSE	C0	-4.341030888	1.42E-05	2.84E-05
HALLMARK_INTERFERON_ALPHA_RESPONSE	C0	-5.847271422	5.00E-09	3.12E-08
HALLMARK_INTERFERON_GAMMA_RESPONSE	C0	-6.154494953	7.53E-10	7.53E-09
HALLMARK_KRAS_SIGNALING_DN	C0	-2.239304408	0.025136116	0.031420145
HALLMARK_KRAS_SIGNALING_UP	C0	-2.939824637	0.003283981	0.004975728
HALLMARK_MITOTIC_SPINDLE	C0	-7.638781736	2.19E-14	1.10E-12
HALLMARK_MTORC1_SIGNALING	C0	-4.393226114	1.12E-05	2.43E-05
HALLMARK_MYC_TARGETS_V1	C0	-4.381928547	1.18E-05	2.45E-05
HALLMARK_MYC_TARGETS_V2	C0	-5.695530518	1.23E-08	6.15E-08
HALLMARK_MYOGENESIS	C0	-2.414203281	0.015769661	0.020749555
HALLMARK_NOTCH_SIGNALING	C0	-3.166215239	0.001544365	0.002490911
HALLMARK_OXIDATIVE_PHOSPHORYLATION	C0	-3.919257445	8.88E-05	0.000158611
HALLMARK_P53_PATHWAY	C0	-2.866670313	0.004148149	0.005925927
HALLMARK_PEROXISOME	C0	-5.219764816	1.79E-07	5.27E-07
HALLMARK_PI3K_AKT_MTOR_SIGNALING	C0	-5.015725624	5.28E-07	1.47E-06
HALLMARK_PROTEIN_SECRETION	C0	-5.709638408	1.13E-08	6.15E-08
HALLMARK_SPERMATOGENESIS	C0	-4.441965065	8.91E-06	2.03E-05
HALLMARK_TNFA_SIGNALING_VIA_NFKB	C0	-2.288063713	0.022133811	0.028376681
HALLMARK_UNFOLDED_PROTEIN_RESPONSE	C0	-3.131753932	0.001737654	0.002715085
HALLMARK_UV_RESPONSE_DN	C0	-2.71274921	0.006672759	0.009017241
HALLMARK_UV_RESPONSE_UP	C0	-5.581140678	2.39E-08	9.96E-08
HALLMARK_XENOBIOTIC_METABOLISM	C0	-5.418722353	6.00E-08	2.14E-07
HALLMARK_ADIPOGENESIS	C1	-4.832170949	1.35E-06	5.63E-06
HALLMARK_ALLOGRAFT_REJECTION	C1	-5.751199799	8.86E-09	1.48E-07
HALLMARK_ANDROGEN_RESPONSE	C1	-2.39120832	0.016793021	0.029987538
HALLMARK_ANGIOGENESIS	C1	-2.320141838	0.020333206	0.032795493
HALLMARK_APICAL_JUNCTION	C1	-4.36382387	1.28E-05	4.56E-05
HALLMARK_APOPTOSIS	C1	-5.478246677	4.30E-08	4.30E-07
HALLMARK_BILE_ACID_METABOLISM	C1	-4.018930787	5.85E-05	0.000176328
HALLMARK_COAGULATION	C1	-4.327905092	1.51E-05	5.02E-05
HALLMARK_COMPLEMENT	C1	-4.774448737	1.80E-06	6.93E-06
HALLMARK_EPITHELIAL_MESENCHYMAL_TRANSITION	C1	-4.867810875	1.13E-06	5.13E-06
HALLMARK_ESTROGEN_RESPONSE_EARLY	C1	-2.232329216	0.025593212	0.039989394
HALLMARK_FATTY_ACID_METABOLISM	C1	-5.294525955	1.19E-07	7.46E-07
HALLMARK_GLYCOLYSIS	C1	-4.900965206	9.54E-07	4.77E-06
HALLMARK_HEME_METABOLISM	C1	-3.567416588	0.000360518	0.000858376
HALLMARK_HYPOXIA	C1	-3.643542348	0.000268911	0.000672278
HALLMARK_IL2_STAT5_SIGNALING	C1	-2.90195041	0.003708472	0.007416945
HALLMARK_IL6_JAK_STAT3_SIGNALING	C1	-3.37910631	0.000727219	0.00165277
HALLMARK_INFLAMMATORY_RESPONSE	C1	-5.354553138	8.58E-08	6.13E-07
HALLMARK_INTERFERON_ALPHA_RESPONSE	C1	-7.917460883	2.42E-15	6.06E-14
HALLMARK_INTERFERON_GAMMA_RESPONSE	C1	-8.143011523	3.86E-16	1.93E-14
HALLMARK_KRAS_SIGNALING_DN	C1	-4.013001475	6.00E-05	0.000176328
HALLMARK_KRAS_SIGNALING_UP	C1	-2.930804465	0.003380855	0.007043448
HALLMARK_MITOTIC_SPINDLE	C1	-3.705508654	0.000210967	0.000586019
HALLMARK_MYOGENESIS	C1	-5.656949747	1.54E-08	1.93E-07
HALLMARK_OXIDATIVE_PHOSPHORYLATION	C1	-2.354157172	0.01856476	0.030941266
HALLMARK_P53_PATHWAY	C1	-2.170749667	0.029950101	0.04537894
HALLMARK_PEROXISOME	C1	-3.65514466	0.000257037	0.000672278
HALLMARK_PROTEIN_SECRETION	C1	-5.408900629	6.34E-08	5.28E-07
HALLMARK_REACTIVE_OXYGEN_SPECIES_PATHWAY	C1	-2.360448187	0.018252868	0.030941266
HALLMARK_TNFA_SIGNALING_VIA_NFKB	C1	-3.285597335	0.001017664	0.002212312
HALLMARK_UV_RESPONSE_DN	C1	-2.652057978	0.00800028	0.014815334
HALLMARK_UV_RESPONSE_UP	C1	-2.679405924	0.007375292	0.014183255
HALLMARK_XENOBIOTIC_METABOLISM	C1	-5.126139325	2.96E-07	1.64E-06
HALLMARK_ADIPOGENESIS	C2	1.927673716	0.053895723	0.000128758
HALLMARK_BILE_ACID_METABOLISM	C2	-0.162954817	0.87055401	0.006618423
HALLMARK_CHOLESTEROL_HOMEOSTASIS	C2	0.154813216	0.876968572	0.029716016
HALLMARK_FATTY_ACID_METABOLISM	C2	0.230190718	0.817943574	0.000222817
HALLMARK_INTERFERON_ALPHA_RESPONSE	C2	0.994528599	0.319965589	0.008948263
HALLMARK_KRAS_SIGNALING_UP	C2	-2.577855302	0.009941562	0.00905352
HALLMARK_PEROXISOME	C2	1.749909717	0.080133894	0.012087777
HALLMARK_PROTEIN_SECRETION	C2	3.97643163	7.00E-05	0.002408306
HALLMARK_ADIPOGENESIS	C3	1.541653298	0.123157866	1.66E-05
HALLMARK_ALLOGRAFT_REJECTION	C3	-2.803609832	0.005053402	0.001916522
HALLMARK_ANDROGEN_RESPONSE	C3	-0.814146822	0.415560845	0.006969516
HALLMARK_ANGIOGENESIS	C3	-1.661810592	0.096550758	0.003748199
HALLMARK_APICAL_JUNCTION	C3	1.630790587	0.102934514	9.22E-08
HALLMARK_APICAL_SURFACE	C3	0.192959857	0.846990406	0.045355903
HALLMARK_APOPTOSIS	C3	0.690179637	0.490081228	2.57E-06
HALLMARK_BILE_ACID_METABOLISM	C3	-1.707134834	0.087796994	0.001252495
HALLMARK_CHOLESTEROL_HOMEOSTASIS	C3	-0.557410173	0.577247216	0.001275121
HALLMARK_COAGULATION	C3	-2.202109553	0.027657571	0.00041908
HALLMARK_COMPLEMENT	C3	-0.842840975	0.399317388	8.71E-07
HALLMARK_E2F_TARGETS	C3	6.974862902	3.06E-12	0.000127375
HALLMARK_EPITHELIAL_MESENCHYMAL_TRANSITION	C3	-1.635181994	0.102010902	2.00E-10
HALLMARK_ESTROGEN_RESPONSE_EARLY	C3	-2.283403154	0.022406632	1.18E-07
HALLMARK_ESTROGEN_RESPONSE_LATE	C3	-1.140605633	0.254034072	0.00041908
HALLMARK_FATTY_ACID_METABOLISM	C3	1.491252689	0.135895165	4.95E-05
HALLMARK_G2M_CHECKPOINT	C3	6.287240223	3.23E-10	6.69E-07
HALLMARK_GLYCOLYSIS	C3	1.789317474	0.073563702	3.75E-05
HALLMARK_HEDGEHOG_SIGNALING	C3	0.499603902	0.61735401	0.000322193
HALLMARK_HEME_METABOLISM	C3	-1.722596193	0.084961574	0.00049836
HALLMARK_HYPOXIA	C3	-3.27003718	0.001075333	0.002567094
HALLMARK_IL2_STAT5_SIGNALING	C3	-2.245808805	0.024716257	9.54E-05
HALLMARK_IL6_JAK_STAT3_SIGNALING	C3	-3.777465703	0.000158432	0.002301398
HALLMARK_INFLAMMATORY_RESPONSE	C3	-1.958791744	0.050137181	0.000116634
HALLMARK_INTERFERON_ALPHA_RESPONSE	C3	0.532636243	0.594285409	1.78E-12
HALLMARK_INTERFERON_GAMMA_RESPONSE	C3	-0.651156642	0.514945376	3.07E-11
HALLMARK_KRAS_SIGNALING_DN	C3	-0.770497878	0.441004613	0.00124784
HALLMARK_KRAS_SIGNALING_UP	C3	-4.057317439	4.96E-05	0.000408775
HALLMARK_MITOTIC_SPINDLE	C3	4.949549807	7.44E-07	1.39E-12
HALLMARK_MTORC1_SIGNALING	C3	3.31045206	0.000931454	0.00036677
HALLMARK_MYC_TARGETS_V2	C3	5.303697977	1.13E-07	1.66E-05
HALLMARK_MYOGENESIS	C3	-2.640038219	0.008289668	9.13E-07
HALLMARK_NOTCH_SIGNALING	C3	-0.795320765	0.426426938	0.016317958
HALLMARK_P53_PATHWAY	C3	-0.676020609	0.499027561	0.020777306
HALLMARK_PEROXISOME	C3	0.602669931	0.546728289	0.030082623
HALLMARK_PROTEIN_SECRETION	C3	2.710462298	0.006718949	0.000332842
HALLMARK_REACTIVE_OXYGEN_SPECIES_PATHWAY	C3	-0.091231022	0.927309026	0.000897668
HALLMARK_TNFA_SIGNALING_VIA_NFKB	C3	-1.978661351	0.047854147	5.58E-06
HALLMARK_UV_RESPONSE_DN	C3	-3.021770485	0.00251301	5.20E-06
HALLMARK_UV_RESPONSE_UP	C3	1.68277422	0.092418807	3.47E-05
HALLMARK_XENOBIOTIC_METABOLISM	C3	-1.2991057	0.193907657	0.000441828
HALLMARK_ALLOGRAFT_REJECTION	C4	-1.166730044	0.243319406	0.000779971
HALLMARK_ANGIOGENESIS	C4	-1.528877209	0.126294887	0.00142359
HALLMARK_APICAL_JUNCTION	C4	-1.584631729	0.113050032	1.41E-11
HALLMARK_APICAL_SURFACE	C4	0.262516398	0.792923344	8.94E-06
HALLMARK_CHOLESTEROL_HOMEOSTASIS	C4	0.954117768	0.340024033	0.015526857
HALLMARK_COAGULATION	C4	1.449894674	0.147087893	0.000379786
HALLMARK_COMPLEMENT	C4	1.280144499	0.200494321	0.002707396
HALLMARK_E2F_TARGETS	C4	-6.410457301	1.45E-10	9.42E-10
HALLMARK_EPITHELIAL_MESENCHYMAL_TRANSITION	C4	-0.91568528	0.359831988	1.68E-25
HALLMARK_ESTROGEN_RESPONSE_EARLY	C4	-1.605172863	0.108455768	0.000350727
HALLMARK_ESTROGEN_RESPONSE_LATE	C4	-2.01993428	0.043390205	0.000603771
HALLMARK_G2M_CHECKPOINT	C4	-5.961698143	2.50E-09	1.46E-09
HALLMARK_GLYCOLYSIS	C4	-2.495225907	0.012587696	0.024507287
HALLMARK_HYPOXIA	C4	-1.234401562	0.217053307	0.006167437
HALLMARK_IL2_STAT5_SIGNALING	C4	-1.059252439	0.289484829	0.004791307
HALLMARK_IL6_JAK_STAT3_SIGNALING	C4	0.717422751	0.473113285	7.40E-07
HALLMARK_INFLAMMATORY_RESPONSE	C4	-0.971278286	0.331409719	8.27E-05
HALLMARK_INTERFERON_ALPHA_RESPONSE	C4	6.094704321	1.10E-09	1.84E-07
HALLMARK_INTERFERON_GAMMA_RESPONSE	C4	4.603038758	4.16E-06	4.72E-07
HALLMARK_KRAS_SIGNALING_UP	C4	-4.289995089	1.79E-05	0.000779971
HALLMARK_MITOTIC_SPINDLE	C4	-2.750088921	0.005957909	0.000144191
HALLMARK_MTORC1_SIGNALING	C4	-3.162574085	0.001563809	0.008981182
HALLMARK_MYC_TARGETS_V2	C4	-5.260432495	1.44E-07	0.020102246
HALLMARK_MYOGENESIS	C4	1.348835891	0.177389684	0.00101906
HALLMARK_OXIDATIVE_PHOSPHORYLATION	C4	1.638480235	0.101321554	1.01E-07
HALLMARK_PI3K_AKT_MTOR_SIGNALING	C4	-2.200089777	0.027800526	0.003601783
HALLMARK_TGF_BETA_SIGNALING	C4	-2.339433829	0.019312992	0.010750067
HALLMARK_TNFA_SIGNALING_VIA_NFKB	C4	-2.574794604	0.010029963	3.55E-05
HALLMARK_UV_RESPONSE_DN	C4	1.355472695	0.175267002	0.000603771
HALLMARK_ALLOGRAFT_REJECTION	C5	-2.109954544	0.034862271	0.000555838
HALLMARK_COMPLEMENT	C5	-1.082075433	0.279219011	0.01787786
HALLMARK_E2F_TARGETS	C5	7.111911022	1.14E-12	1.63E-06
HALLMARK_EPITHELIAL_MESENCHYMAL_TRANSITION	C5	-1.341253222	0.179838252	0.001694759
HALLMARK_G2M_CHECKPOINT	C5	7.133549863	9.78E-13	0.000555838
HALLMARK_IL6_JAK_STAT3_SIGNALING	C5	-3.370674554	0.000749844	0.006457688
HALLMARK_INFLAMMATORY_RESPONSE	C5	-1.333117762	0.182493161	1.12E-06
HALLMARK_INTERFERON_ALPHA_RESPONSE	C5	0.634303871	0.525882531	0.00132684
HALLMARK_INTERFERON_GAMMA_RESPONSE	C5	-0.336620679	0.736402866	2.53E-07
HALLMARK_MITOTIC_SPINDLE	C5	6.086794478	1.15E-09	0.020522119
HALLMARK_MYC_TARGETS_V1	C5	4.08425339	4.42E-05	0.00132684
HALLMARK_MYC_TARGETS_V2	C5	4.779763943	1.76E-06	0.000934996
HALLMARK_TNFA_SIGNALING_VIA_NFKB	C5	-1.98673307	0.046951985	4.92E-11
HALLMARK_ADIPOGENESIS	C6	-0.7793734	0.435759788	0.020198074
HALLMARK_ALLOGRAFT_REJECTION	C6	-1.013697378	0.310727176	2.09E-08
HALLMARK_BILE_ACID_METABOLISM	C6	1.943461782	0.051960389	0.033389717
HALLMARK_COMPLEMENT	C6	-1.807372714	0.070704185	0.027172441
HALLMARK_E2F_TARGETS	C6	-8.152681673	3.56E-16	2.62E-12
HALLMARK_ESTROGEN_RESPONSE_EARLY	C6	-0.687269449	0.491912947	0.031659695
HALLMARK_FATTY_ACID_METABOLISM	C6	-0.287024411	0.774093629	0.000392074
HALLMARK_G2M_CHECKPOINT	C6	-7.875653097	3.39E-15	6.01E-06
HALLMARK_HYPOXIA	C6	1.907685894	0.056431826	0.016430167
HALLMARK_IL2_STAT5_SIGNALING	C6	-1.519619101	0.128606734	0.007997778
HALLMARK_INTERFERON_ALPHA_RESPONSE	C6	-0.436952224	0.662145996	0.047799644
HALLMARK_INTERFERON_GAMMA_RESPONSE	C6	-1.326668862	0.184618246	0.030744519
HALLMARK_KRAS_SIGNALING_UP	C6	-3.121953756	0.001796552	0.001118081
HALLMARK_MITOTIC_SPINDLE	C6	-4.433071737	9.29E-06	0.01068147
HALLMARK_MYOGENESIS	C6	0.687390752	0.491836524	0.001552815
HALLMARK_P53_PATHWAY	C6	-0.8302464	0.406399486	0.013502408
HALLMARK_REACTIVE_OXYGEN_SPECIES_PATHWAY	C6	-1.370575938	0.170507188	0.007997778
HALLMARK_TNFA_SIGNALING_VIA_NFKB	C6	-1.544500614	0.122467103	0.000126235
HALLMARK_APICAL_JUNCTION	C7	-4.378915378	1.19E-05	0.018856944
HALLMARK_E2F_TARGETS	C7	4.381110462	1.18E-05	0.008638899
HALLMARK_PROTEIN_SECRETION	C7	-3.655068631	0.000257113	0.003497855
HALLMARK_ALLOGRAFT_REJECTION	C8	0.626479281	0.531000623	0.01943616
HALLMARK_DNA_REPAIR	C8	1.25268727	0.210319541	2.02E-05
HALLMARK_E2F_TARGETS	C8	0.058702937	0.95318872	1.53E-10
HALLMARK_G2M_CHECKPOINT	C8	-1.646654733	0.099629034	8.08E-09
HALLMARK_HYPOXIA	C8	-4.9671725	6.79E-07	0.00488788
HALLMARK_IL6_JAK_STAT3_SIGNALING	C8	-2.275065724	0.022901987	0.00088018
HALLMARK_KRAS_SIGNALING_UP	C8	0.424800833	0.670981871	0.000310247
HALLMARK_MITOTIC_SPINDLE	C8	-3.120546618	0.001805157	7.44E-06
HALLMARK_MTORC1_SIGNALING	C8	-0.628188914	0.529880192	0.00465727
HALLMARK_MYC_TARGETS_V1	C8	2.663443573	0.007734538	5.61E-06
HALLMARK_MYC_TARGETS_V2	C8	0.057483138	0.954160338	1.89E-06
HALLMARK_MYOGENESIS	C8	-2.200636645	0.027761757	0.026979657
HALLMARK_PI3K_AKT_MTOR_SIGNALING	C8	-1.059161344	0.289526306	0.026979657
HALLMARK_PROTEIN_SECRETION	C8	-1.526298951	0.12693543	0.023996245
HALLMARK_SPERMATOGENESIS	C8	0.537481839	0.590934826	6.09E-05
HALLMARK_UV_RESPONSE_DN	C8	-6.618566647	3.63E-11	0.010470875
HALLMARK_BILE_ACID_METABOLISM	C9	1.574539144	0.115362859	2.69E-06
HALLMARK_E2F_TARGETS	C9	-5.814053959	6.10E-09	7.25E-09
HALLMARK_FATTY_ACID_METABOLISM	C9	-2.913954967	0.003568814	0.004422916
HALLMARK_G2M_CHECKPOINT	C9	-5.419806904	5.97E-08	4.16E-08
HALLMARK_GLYCOLYSIS	C9	0.013859262	0.988942263	0.041958987
HALLMARK_INTERFERON_ALPHA_RESPONSE	C9	-0.342636932	0.731871614	2.74E-08
HALLMARK_INTERFERON_GAMMA_RESPONSE	C9	-1.528476971	0.126394157	3.47E-05
HALLMARK_KRAS_SIGNALING_UP	C9	-1.036456475	0.299989235	0.000127626
HALLMARK_MITOTIC_SPINDLE	C9	-2.520335368	0.011724307	0.022915036
HALLMARK_MTORC1_SIGNALING	C9	-2.650480361	0.00803774	0.006515872
HALLMARK_MYC_TARGETS_V1	C9	-6.950966565	3.63E-12	0.004099357
HALLMARK_MYC_TARGETS_V2	C9	-7.536462087	4.83E-14	1.80E-06
HALLMARK_TNFA_SIGNALING_VIA_NFKB	C9	-2.363362241	0.018109958	0.035821296
HALLMARK_UNFOLDED_PROTEIN_RESPONSE	C9	-0.838774411	0.401595913	0.003799781
HALLMARK_UV_RESPONSE_UP	C9	-2.45173475	0.014216942	0.000316465
HALLMARK_APICAL_JUNCTION	C10	0.299874097	0.764273193	0.028804357
HALLMARK_COAGULATION	C10	-0.74155611	0.458356324	0.036521993
HALLMARK_DNA_REPAIR	C10	0.856511156	0.391715105	0.001832658
HALLMARK_E2F_TARGETS	C10	0.727808677	0.466730712	2.86E-11
HALLMARK_G2M_CHECKPOINT	C10	0.855409706	0.392324372	2.86E-11
HALLMARK_HYPOXIA	C10	0.194690551	0.84563521	0.018550862
HALLMARK_IL6_JAK_STAT3_SIGNALING	C10	-0.43966491	0.660179821	0.00415849
HALLMARK_KRAS_SIGNALING_UP	C10	-3.267134002	0.001086422	0.000599193
HALLMARK_MITOTIC_SPINDLE	C10	1.915198525	0.05546719	1.92E-08
HALLMARK_MTORC1_SIGNALING	C10	0.792179923	0.428255773	0.036521993
HALLMARK_MYC_TARGETS_V1	C10	0.704228323	0.481290596	0.000442188
HALLMARK_MYC_TARGETS_V2	C10	-0.632255415	0.527219992	2.19E-05
HALLMARK_MYOGENESIS	C10	1.322261921	0.186080948	0.028014289
HALLMARK_PI3K_AKT_MTOR_SIGNALING	C10	0.724755141	0.46860226	0.00415849
HALLMARK_PROTEIN_SECRETION	C10	3.800338835	0.000144498	0.00415849
HALLMARK_SPERMATOGENESIS	C10	2.091158198	0.036513885	0.001832658
HALLMARK_DNA_REPAIR	C11	-0.694458255	0.487394872	0.021704994
HALLMARK_E2F_TARGETS	C11	-4.051226541	5.09E-05	1.78E-14
HALLMARK_ESTROGEN_RESPONSE_LATE	C11	-3.701186458	0.000214594	0.017981924
HALLMARK_G2M_CHECKPOINT	C11	-5.338715732	9.36E-08	8.47E-14
HALLMARK_KRAS_SIGNALING_UP	C11	-3.723844345	0.000196212	0.012832511
HALLMARK_MITOTIC_SPINDLE	C11	-7.608127348	2.78E-14	9.29E-05
HALLMARK_MYC_TARGETS_V1	C11	-1.794836157	0.072679808	2.78E-05
HALLMARK_MYC_TARGETS_V2	C11	-4.579822023	4.65E-06	1.27E-07
HALLMARK_PI3K_AKT_MTOR_SIGNALING	C11	-1.449166662	0.147291045	0.043452759
HALLMARK_SPERMATOGENESIS	C11	-1.5411534	0.123279456	0.000172158
HALLMARK_ADIPOGENESIS	C12	1.528725588	0.126332486	0.000462735
HALLMARK_ALLOGRAFT_REJECTION	C12	-3.645385933	0.000266991	7.58E-07
HALLMARK_APICAL_JUNCTION	C12	-7.208576587	5.65E-13	4.26E-05
HALLMARK_APOPTOSIS	C12	-2.079337977	0.037586297	1.34E-06
HALLMARK_BILE_ACID_METABOLISM	C12	1.585917568	0.11275801	0.000229412
HALLMARK_COAGULATION	C12	-3.875650761	0.00010634	3.83E-06
HALLMARK_COMPLEMENT	C12	-3.254203904	0.001137106	4.26E-05
HALLMARK_E2F_TARGETS	C12	-6.552660467	5.65E-11	4.26E-05
HALLMARK_EPITHELIAL_MESENCHYMAL_TRANSITION	C12	-10.80248649	3.35E-27	7.58E-07
HALLMARK_ESTROGEN_RESPONSE_EARLY	C12	-3.912913875	9.12E-05	0.000465259
HALLMARK_ESTROGEN_RESPONSE_LATE	C12	-3.727737115	0.000193207	0.032011369
HALLMARK_FATTY_ACID_METABOLISM	C12	0.03588948	0.971370484	0.000209187
HALLMARK_G2M_CHECKPOINT	C12	-6.442938528	1.17E-10	9.92E-05
HALLMARK_GLYCOLYSIS	C12	-2.451803489	0.014214226	0.000209187
HALLMARK_HEME_METABOLISM	C12	-0.152056561	0.879142325	0.039384332
HALLMARK_HYPOXIA	C12	-2.971823316	0.00296037	7.58E-07
HALLMARK_IL2_STAT5_SIGNALING	C12	-3.06127016	0.002204001	0.000462735
HALLMARK_INFLAMMATORY_RESPONSE	C12	-4.28604862	1.82E-05	3.72E-07
HALLMARK_INTERFERON_ALPHA_RESPONSE	C12	-5.594689888	2.21E-08	1.87E-09
HALLMARK_INTERFERON_GAMMA_RESPONSE	C12	-5.401521428	6.61E-08	1.87E-09
HALLMARK_KRAS_SIGNALING_DN	C12	-0.13430496	0.893161431	0.001062426
HALLMARK_KRAS_SIGNALING_UP	C12	-3.63240719	0.00028079	1.16E-05
HALLMARK_MYC_TARGETS_V2	C12	-2.53461	0.011257258	0.006528631
HALLMARK_MYOGENESIS	C12	-3.548628665	0.000387243	7.70E-08
HALLMARK_P53_PATHWAY	C12	-1.993059148	0.046254971	0.015214224
HALLMARK_PEROXISOME	C12	0.532584897	0.594320959	0.010297693
HALLMARK_PROTEIN_SECRETION	C12	-0.717953297	0.472786084	0.000584348
HALLMARK_TNFA_SIGNALING_VIA_NFKB	C12	-4.490855606	7.09E-06	0.001612104
HALLMARK_XENOBIOTIC_METABOLISM	C12	-1.826092442	0.067836338	8.42E-07
HALLMARK_EPITHELIAL_MESENCHYMAL_TRANSITION	C13	-3.583553093	0.000338952	1.67E-05
HALLMARK_ESTROGEN_RESPONSE_EARLY	C13	-1.57360467	0.115578873	0.001479201
HALLMARK_FATTY_ACID_METABOLISM	C13	-0.210948734	0.832927276	8.62E-05
HALLMARK_HEME_METABOLISM	C13	-0.871853259	0.383288435	0.011701661
HALLMARK_HYPOXIA	C13	-1.139598178	0.254453745	1.13E-05
HALLMARK_IL2_STAT5_SIGNALING	C13	1.311691583	0.189624218	0.030652462
HALLMARK_MITOTIC_SPINDLE	C13	-2.786032571	0.005335751	0.006942912
HALLMARK_MYC_TARGETS_V1	C13	-3.674137451	0.000238654	0.025781794
HALLMARK_NOTCH_SIGNALING	C13	-0.682515744	0.494912891	0.003203181
HALLMARK_OXIDATIVE_PHOSPHORYLATION	C13	0.233862989	0.815091347	0.000132202
HALLMARK_P53_PATHWAY	C13	-0.184707555	0.85345842	0.001479201
HALLMARK_TGF_BETA_SIGNALING	C13	-1.353845079	0.175785808	0.0002672
HALLMARK_TNFA_SIGNALING_VIA_NFKB	C13	7.132620186	9.85E-13	1.59E-06
HALLMARK_UNFOLDED_PROTEIN_RESPONSE	C13	-2.449120313	0.01432056	0.000514509
HALLMARK_UV_RESPONSE_DN	C13	-2.371236238	0.017728695	1.81E-09
HALLMARK_WNT_BETA_CATENIN_SIGNALING	C13	-2.350341167	0.018756211	0.003583554
HALLMARK_ADIPOGENESIS	C14	-2.791187805	0.005251499	0.042454552
HALLMARK_DNA_REPAIR	C14	2.03278011	0.042074744	7.62E-08
HALLMARK_E2F_TARGETS	C14	7.525793128	5.24E-14	7.62E-08
HALLMARK_EPITHELIAL_MESENCHYMAL_TRANSITION	C14	-1.753135825	0.079578695	0.042454552
HALLMARK_ESTROGEN_RESPONSE_LATE	C14	-2.257664636	0.023966576	0.007722189
HALLMARK_FATTY_ACID_METABOLISM	C14	-4.112101636	3.92E-05	0.017844069
HALLMARK_G2M_CHECKPOINT	C14	5.088655384	3.61E-07	4.97E-07
HALLMARK_HEDGEHOG_SIGNALING	C14	-0.675432657	0.499400923	0.030004483
HALLMARK_MITOTIC_SPINDLE	C14	3.070599637	0.002136294	0.041872525
HALLMARK_MTORC1_SIGNALING	C14	-0.617095111	0.537171993	0.030914385
HALLMARK_MYC_TARGETS_V1	C14	1.665564666	0.095800154	9.07E-11
HALLMARK_MYC_TARGETS_V2	C14	-0.46076809	0.644964998	2.41E-12
HALLMARK_OXIDATIVE_PHOSPHORYLATION	C14	-0.600350857	0.548272432	4.21E-07
HALLMARK_PI3K_AKT_MTOR_SIGNALING	C14	1.995978397	0.045936274	0.007713141
HALLMARK_REACTIVE_OXYGEN_SPECIES_PATHWAY	C14	-3.186591378	0.0014396	0.001738795
HALLMARK_SPERMATOGENESIS	C14	1.117146637	0.263931633	0.028485082
HALLMARK_UV_RESPONSE_UP	C14	-0.924157754	0.355404187	0.042454552
