# Supplementary material for: Single-Cell Transcriptome Integration Analysis Reveals the Correlation Between Mesenchymal Stromal Cells and Fibroblasts
Source: Front Genet. 2022 Mar 7;13:798331. doi: 10.3389/fgene.2022.798331 (PMC8961367; doi:10.3389/fgene.2022.798331)
Supplement: Supplementary file 3 [file Table3.XLS]

regulon	motif	target gene
AHCTF1(36g)	http://motifcollections.aertslab.org/v9/logos/cisbp__M0131.png	TFRC,UBAP2,KIF14,SMARCC1,HSPA8,TPX2,MYH9,ANKRD11,HNRNPR,TLK2,SLK,NCOR2,BCOR,EIF3A,PLEKHG3,PHACTR4,GIGYF2,SPTBN1,AHCTF1,MICAL3,FKBP5,MARK2,PPRC1,ZC3H7A,ATF7IP,RANGAP1,SPEN,HNRNPAB,PDS5B,LMNB1,CTDSPL2,PPM1G,XPO1,ITCH,NUFIP2,CLIP1
AHR(13g)	http://motifcollections.aertslab.org/v9/logos/transfac_pro__M00778.png	CMKLR1,LMO3,FZD10-AS1,CYP1B1,STC2,TIPARP,RERG,ZSCAN31,ADAMTS16,SLC6A6,LINC01359,CYP24A1,C5AR2
ALX3(39g)	http://motifcollections.aertslab.org/v9/logos/cisbp__M1194.png	CACFD1,ALX3,TMOD1,PRUNE2,FILIP1,NR0B1,MFAP4,ACPP,GPSM1,CAPG,CTHRC1,PTGR2,TES,CELF2,TOX,KIAA1217,LINC01550,UBL4B,TWIST2,CPXM1,LINC01397,ASB5,JAG1,SMTNL2,ANK2,HSPB3,ANKHD1-EIF4EBP3,LINC00854,GRIK1-AS1,SFRP1,APOM,VLDLR,SVIL,CCDC146,LTBP1,PTX3,PLXNC1,PHEX,CNNM1
AR(11g)	http://motifcollections.aertslab.org/v9/logos/cisbp__M0726.png	CPM,PELI2,AFF3,AR,STEAP2,TMEM266,TCF21,CACNA1A,CD1D,GRIK1-AS1,MRVI1
ARID3A(14g)	http://motifcollections.aertslab.org/v9/logos/cisbp__M5444.png	MDM2,PLEKHG5,ITPKB,HOXD13,KCNQ3,KRT17,ARID3A,CDKN1A,PIK3CD,MAFK,MEX3A,GDF15,SOBP,TMEM92
ARNT(129g)	http://motifcollections.aertslab.org/v9/logos/cisbp__M0240.png	DENND6A,STRBP,ATG2B,MTM1,MAP3K12,PLEC,BAZ2B,GNAS-AS1,GPAM,PDP1,PHC3,WWC1,HDAC9,TNRC6C,SLC1A4,MTSS1,PCSK5,TADA1,LRRC37B,GRIN2A,KLF3,RBMS3-AS3,RASSF5,PPARGC1A,CNGA3,RASSF2,KLF15,GHR,DAPK1,FAM117A,TMTC2,LINC00578,CELF2,LINC01431,TNS3,CEP85L,ZNF827,CREBRF,DAAM1,PRCD,SUMF1,PLAGL1,CRYBB2,PRKACB,FGF9,ENOX1,APP,KCNMB3,FUT8,CACNA1H,AGAP5,YPEL1,PEX5,EMILIN2,EZH1,DLG3,ITIH5,SATB1,TBC1D5,KDM6B,VCPIP1,FBXL5,R…
ATF1(31g)	http://motifcollections.aertslab.org/v9/logos/cisbp__M3088.png	FOXO3B,ABLIM3,KCNN4,ZBTB5,PDE7A,IL11,HHIP-AS1,UBR5,ANXA9,PRDM10,FBXO30,MEF2C,NLRP10,ATF1,EZH2,DPF1,ARRDC3-AS1,JADE2,NOV,ETS2,C11orf96,SENP3,TTI1,SGIP1,ETV1,LYRM1,TRIB2,LINC01592,DNMT3B,NFIL3,SIX2
ATF2(36g)	http://motifcollections.aertslab.org/v9/logos/yetfasco__YNL167C_1401.png	ACBD4,ARIH1,BTBD9,C9orf72,PARP2,PSKH1,GAPLINC,ATP8B2,FAM167A,AHR,MED9,CLASP1,TRIM52,SFTA1P,PLA2G4A,RACGAP1,ZIC4,OXSR1,HPS5,PLAT,FGF13,LIN54,SEMA7A,CBWD2,PER1,LINC01510,SLC4A8,P2RX7,SBSPON,NFIB,PRDM4,ZBTB37,SLC6A9,CNTROB,PAN2,HIVEP3
ATF3(287g)	http://motifcollections.aertslab.org/v9/logos/transfac_public__M00490.png	GADD45A,PARD6B,DDR1,SLC2A1,SERTAD1,TRIM9,KCNN4,CSRNP1,COL7A1,VGF,TRAF1,KCNJ2,PMEPA1,GEM,CADM4,ATF3,LUCAT1,RASA2,ARC,GAP43,GDNF,TUBB2A,SEMA3B,SHC4,NDRG4,SLC23A2,UNC5B-AS1,JUN,SEMA6A,DUSP10,PLPPR4,PAK3,SESN3,FRMD5,IL6,GFRA1,SEMA3E,GPM6B,NR4A2,FOSB,TRIB1,RCAN1,FOXD3,FOXD3-AS1,LMTK2,IER2,EGR1,CARD10,FBXO32,PHLDA2,GADD45B,SLC3A2,HSPA6,CLDN15,NGF,CXADR,DDIT3,IKZF2,ITGA6,FAM53B,GPAT3,RUNX2,GAREM1,ITGB8,…
ATF4(305g)	http://motifcollections.aertslab.org/v9/logos/hocomoco__ATF4_HUMAN.H11MO.0.A.png	DDIT3,SLC7A11,ANKRD11,ATF5,MTHFD2,WARS,TCEA1,SLC1A5,SESN2,LINC01133,COL6A3,ZFAS1,PSAT1,RPS27,TGIF1,RPL34,RORA,ALDH1L2,YARS,VLDLR-AS1,CALCRL,ENOX1,GPT2,XPOT,PTENP1-AS,CBS,SLC22A15,UHRF1BP1,TSC22D3,FOS,FAM167A,SLC25A37,NBR2,RSL24D1,EIF4EBP1,DDIT4,CHAC1,TRIB3,CEBPG,HERPUD1,PYCR1,SLC38A1,JDP2,XBP1,PCK2,COL1A1,SIAH1,STC2,G0S2,SLC1A4,INHBE,CDC42BPA,GOT1,SNTB1,VLDLR,ZNF423,SREBF2,RFX3,PHACTR3,IFRD1,CBX4…
ATF5(39g)	http://motifcollections.aertslab.org/v9/logos/transfac_pro__M07246.png	FAM167A,PSAT1,GARS,VLDLR-AS1,TGFBI,SLC7A11,INHBE,GAS5,WARS,EIF1,STMN2,ATF5,VLDLR,EIF4EBP1,GPAM,TRIB3,PTPRN,PCK2,SLC1A5,SHMT2,CEBPG,CBWD3,NBR2,MYOZ2,VEGFA,ERICH2,TMEM59L,ARG2,DSG3,NFATC1,PRX,MBNL2,CHAC1,SLC1A4,STC2,DDIT4,LDLRAD4,JDP2,PCBP2-OT1
ATF6(169g)	http://motifcollections.aertslab.org/v9/logos/taipale_cyt_meth__CREB3L1_TGCCACGTGGCA_FL_meth.png	FAM71E1,USP11,RPN1,TM9SF2,RTN4,DOPEY2,WFS1,MEX3B,SPTAN1,ZBTB37,FADS2,GDNF,AHCYL2,KCNQ1OT1,CSGALNACT1,SULF1,IGF2R,CTNNA1,TM9SF3,SYT7,SEL1L3,ZNF746,FKBP14,CAMK2N2,ZNF335,NECTIN2,STAT3,PABPC5,SEC62,SLC12A4,P4HA2,ZNF281,HOXA11,LIG3,CLTC,TFAP2A,SIL1,ZNF106,PIK3C2A,PDE7B,AMPH,LMBRD1,DNMT3A,ANPEP,PKIA,NTNG1,CDH11,PCSK5,C1orf198,KRAS,PDLIM3,SERPINE2,TNC,CPXM2,BICD2,HEATR5A,DCTN1,TRPS1,USP48,ABHD2,ZNF462,…
ATF6B(118g)	http://motifcollections.aertslab.org/v9/logos/cisbp__M0303.png	SLC25A37,AVPI1,TRIM66,ZC3H12A,PDGFRB,HSPB8,PRX,CDKN1B,ZNF462,ACSL5,FGF9,ZNF76,NEAT1,ZFYVE27,RAI1,INPP5A,HPS5,FAM117A,CCNG2,USP12,LINC00887,PLEKHH2,LINC00630,ESM1,ZSCAN20,PLAU,NEK11,FHIT,SLC45A1,UCN,CLK4,ZNF423,EGR3,SORBS2,LENG8,RTKN,IL6,URGCP,BCOR,NECTIN4,PTPRU,ATP9B,HAS1,ARG2,HHIP,MPZ,NTRK3,PAN2,C1GALT1,CBR4,COLGALT2,BSDC1,CHST10,KY,PAXIP1-AS1,MEG3,FAM106A,GPR137C,CDKL3,PRPH2,LINC00271,CCDC169,D…
BACH2(25g)	http://motifcollections.aertslab.org/v9/logos/cisbp__M6319.png	TGM2,NFKBIZ,SERPINH1,INHBA,SLC1A3,PSMD5-AS1,NDST1,RNF217,TGFBI,GLIPR1,SLC20A2,PDE7B,COL5A3,PTRF,BMP1,KANK4,ITGA5,FLNC,BACH2,NOTCH3,NPTN,FBXO32,MMP16,ROBO1,CASC15
BATF3(28g)	http://motifcollections.aertslab.org/v9/logos/transfac_pro__M07667.png	ARL4C,CAMK2N2,HHIP-AS1,TRAP1,MAOA,CCND1,FAXC,MRM3,ATAD2,PRR7,PDHA1,SMCHD1,HES4,PUM3,CEP170,LETM2,PFAS,ELOVL6,ABCE1,HSP90AB1,FAM196B,ZNF335,ABHD11,CENPE,PRRC2C,BTG3,MASTL,TACC2
BCL11A(25g)	http://motifcollections.aertslab.org/v9/logos/cisbp__M4475.png	SAA1,RAB11FIP1,ITPR2,NABP1,FRY,KLF7,HAPLN1,BCL11A,NRK,COL25A1,BHLHE41,SOX4,ST8SIA4,SYNPO2L,SGK1,MAMDC2,SQSTM1,PCDH10,COL4A1,NUAK1,SLITRK4,NAV3,ZNF516,LRRTM3,DMD
BCL3(24g)	http://motifcollections.aertslab.org/v9/logos/transfac_pro__M04706.png	BCL3,IER3,SIX5,SMAD3,CDC25B,HES1,CSF1,CPS1,AHDC1,RARA,ELMSAN1,IRF2BPL,SBNO2,ABI3,ZFP36L2,STAMBPL1,ZSCAN2,IRF1,ABCC3,PRKG1-AS1,ZNF551,NFKBIA,ZC3H12A,KLF9
BCL6(28g)	http://motifcollections.aertslab.org/v9/logos/hocomoco__STAT1_MOUSE.H11MO.1.A.png	BCL6,CCL2,DES,AFF1,VMP1,VEPH1,SORBS1,TRIB1,GALNT9,EPAS1,IL6,MME,LINC01483,STAT4,TGFB3,STAT1,LINC01094,C5orf56,NTN1,GALNT15,TEX41,CD36,MAP1LC3B2,ACP6,RABEP2,CYP1B1,LINC00520,SLC37A1
BCLAF1(3982g)	http://motifcollections.aertslab.org/v9/logos/dbcorrdb__TAF1__ENCSR000BQF_1__m1.png	PIK3R4,DHX8,DHX38,CDK11B,GTF2H2,KHDRBS1,TRAPPC10,BRD7,PFDN6,RBM47,TRIM35,ATM,FUT8,TNFAIP8,NUDT12,SYMPK,METTL2A,ISL1,MED6,PRPF4B,FKBP5,HSP90B1,ESCO1,RNF214,PARG,PALLD,MCM3AP,OXSR1,GALNT7,EPC2,BZW1,EML1,OSBPL1A,PHF3,KCNN2,PRRC2C,UTRN,GHR,NTF3,FMN1,RBM28,LRRFIP2,OFD1,NFKB2,ITPR1,MGA,MAN1A2,PRUNE2,NAB1,JAK2,CDKN2AIP,CCDC93,HEATR6,DNAJC13,PIBF1,SYNRG,MAP4,TAF2,ZKSCAN3,EPB41L2,CTNNA1,MAGEF1,BRF1,FOXN2,…
BHLHE40(484g)	http://motifcollections.aertslab.org/v9/logos/dbcorrdb__MYC__ENCSR000DKU_1__m1.png	FBLN2,LRRC32,JUNB,ESRRA,SCARB1,MFSD4B,NBR2,KCNMA1,DACT1,NOTCH2,SCD,GREB1L,KLF10,CYP1B1,SKIL,CHST15,GADD45B,PELI1,SOX4,ADRA2A,SLC20A1,PYGO1,NAB2,MAFB,COL1A1,ADSSL1,ZFP42,IL1R2,ISLR2,PRR34,LIF,TSC22D1,LTBP3,TADA1,NBPF9,RYBP,VEGFA,ITGB5,BEST1,ALDH1A3,PPP1R3C,HEG1,TSHZ2,TRABD2B,PHLDA1,CDYL,PLK3,DUSP6,LINC00863,LINC01003,PFKFB3,ELN,SMG1,NINJ1,FBXO32,IER3,INSIG1,PTHLH,ENHO,FOSB,RELA,IQSEC2,EN1,JARID2,S…
BRCA1(2343g)	http://motifcollections.aertslab.org/v9/logos/dbcorrdb__CHD2__ENCSR000EBT_1__m1.png	CLSPN,PSMC3IP,TTC31,CABLES2,INTS2,BANP,CHAF1A,DDX20,HELLS,SPATA33,ZWILCH,NCAPG2,RIBC2,SMC1A,TMEM79,TMEM107,TIPIN,FANCC,SUPT16H,MGME1,PTMA,KIF24,RFC5,AKAP1,JUN,GPR19,STAG2,BRI3BP,NFX1,PTCH1,UBTF,PPM1G,POLE,ZNF367,PARPBP,CREBZF,SUV39H1,UHRF1,TCF3,ETV1,SNHG3,BCL2L11,TEX9,TP53,RAD51C,CDC25A,ATXN7,FOXP4,GLI3,VMP1,SRSF4,RBBP7,TRERF1,RTN4R,CDCA3,CASP2,SSRP1,MYBL2,MMD,GLI2,RFC3,KATNAL1,CCDC171,MCM4,E2F2,…
BRF1(105g)	http://motifcollections.aertslab.org/v9/logos/transfac_pro__M05217.png	LINC00324,ACTRT3,LAMC2,KRT15,KCNK6,BRF1,FBXL19,PEAR1,SOX4,MYB,FERMT3,CHRDL1,CYGB,ZRANB3,LOXL4,C11orf95,SENP7,SFTA1P,RBPJ,SLC46A1,HAS2-AS1,P4HA3,PLXND1,PPT2,PNPT1,CSPG4,DTX2,CHST6,CUX1,ZNF74,PRPF18,NEFH,BVES,ITGA6,FBXO43,COX18,FLNB,MTM1,PLEKHA2,COL4A2,ASAP1-IT2,TEF,C19orf33,ETV2,NGEF,PPP2R5D,GADD45A,EXOC3-AS1,PASK,ZNF48,RNF144A,PHC1,DCAF5,RAMP2,CCDC88B,PITPNM1,PLEC,UGGT2,GP1BB,SPRED3,OLFM2,HNRNPUL…
BRF2(58g)	http://motifcollections.aertslab.org/v9/logos/hocomoco__SP1_HUMAN.H11MO.0.A.png	CYB5D2,IDH3A,ERMAP,SERTAD1,EYA2,APOC1,VTN,TRIM29,OSBPL2,FBXW7,PLK2,SLC3A2,CCDC88B,MAD2L1BP,CBX4,DES,MX1,LIMCH1,KBTBD4,ZNF622,RND2,DNAJB1,MKX,CBLN3,ACBD4,ACTR3C,GCNT3,BRF2,CPXM2,STK11IP,KDM4C,SULF1,AHSA1,LAMTOR3,PHF23,PDLIM3,KTI12,UTP3,ZNF79,FASTKD5,HSPB6,TRERF1,SDHAF2,PPME1,ARRDC3,OXTR,ITGA3,ZNF155,NABP1,APOM,CHPF,FBXO32,ZKSCAN4,SAMD15,ATG101,TMEM186,ZNF865,MUL1
CCNT2(15g)	http://motifcollections.aertslab.org/v9/logos/dbcorrdb__JUN__ENCSR000EZW_1__m2.png	CACNB4,RIMKLB,KIAA1958,KIAA1324L,SYT7,NAPEPLD,TP53INP1,CDH6,PRELP,FOXO3B,KL,SPTBN1,ENPP2,KLHL15,FADS2
CEBPA(35g)	http://motifcollections.aertslab.org/v9/logos/cisbp__M6173.png	BMF,IRF8,CYBB,F13A1,TREM2,KANK4,SFRP2,DLX3,ABCC11,DLX2,G0S2,NCF4,FBXL17,SEPP1,STMN2,CH25H,DUSP4,GSC,C1orf162,MYLIP,SMAD6,SOX4,SOCS2,SNED1,PENK,GSE1,HOMER2,PSD3,IGFBP4,MARCKSL1,PLCL1,ALPL,CEBPA,FCGR2B,TSPAN11
CEBPB(5266g)	http://motifcollections.aertslab.org/v9/logos/dbcorrdb__SMARCA4__ENCSR000EZC_1__m10.png	RARA,CDC37L1,ZBTB44,ACVR1,MID1IP1,MSC,EBF1,CBX7,PPARG,ZCCHC14,SESTD1,LHFPL4,PRKAA1,ARNT,HMOX1,CRTC2,LINC01465,ARID5B,TNS2,SLC25A36,TAP2,MBD2,HERPUD1,LRRC28,CLK1,SERTAD3,XKR6,ADAM17,POU2F1,UBE2E1,BCL6,ZIC4,ZNF513,ALKBH3,DDIT3,BCL11B,MEIS3,PDGFRB,JUNB,ZFAND6,KMT5B,ENY2,TMEM8B,ZNF503,RARG,SH3RF1,TCF4,MNT,ZFP36L1,IRX3,TGIF1,RXRA,CXXC5,CUEDC1,TEAD3,ARHGEF10L,VWA8,CREB1,EMX2,CCNI,TBL1XR1,MLLT10,EMX2OS,…
CEBPD(1909g)	http://motifcollections.aertslab.org/v9/logos/transfac_pro__M03571.png	ZFP36L2,IFT81,LINC00578,HRH1,BNIP3L,ARID5B,MEGF9,ZNF438,SEPT8,TNFRSF19,IFNGR1,PRR5,LZTFL1,NFE2L2,FAIM2,SLC40A1,ASB9,GPRC5B,XPA,PRICKLE1,LYN,KLF5,TESK2,TRAF3IP2,FHL1,PABPC5,ZNF667,DHRS12,CTSH,KIT,HPSE,FOXP2,ADD3,SPATA6,ABCA8,CLNS1A,PPARGC1A,SYBU,SCP2,TSPAN18,HSPB1,EDNRB,MORN2,HR,PPM1L,CHD6,SETBP1,SGCA,ACOX2,DAAM2,RUFY3,RSPO3,MYOM1,TBX5,TIGD2,ARMC2,TNFAIP8,ZBED3,TWIST2,IFIT3,ARID4A,CES1,PKIG,TBC1D3…
CEBPG(1009g)	http://motifcollections.aertslab.org/v9/logos/hocomoco__ATF4_HUMAN.H11MO.0.A.png	EIF4EBP1,VEGFA,SLC7A11,SIAH1,FYN,DDIT4,CHAC1,G0S2,TRIB3,CEBPG,SLC1A4,HERPUD1,PYCR1,SLC38A1,SLC6A9,ANKRD11,YARS,INHBE,OSBPL6,PPP1R15B,WARS,CARS,SLC1A5,TARS,GOT1,XBP1,HHIP,SNTB1,AARS,IARS,SESN2,DDX19B,RPS6KA2,TTC39B,SLC3A2,CYP2R1,GPT2,PCK2,HAX1,GABRB3,ZBED3,ATP6V1E2,OPCML,LINC01184,ADD3-AS1,FOS,DLG4,C2orf27A,CDC42SE1,CCND1,BTG1,HOXC6,AGAP5,MKNK2,MED30,HOXB13,NDRG1,COL15A1,DNMT3B,OLFM1,EIF5,CCNI,NRG…
CEBPZ(296g)	http://motifcollections.aertslab.org/v9/logos/dbcorrdb__IRF3__ENCSR000EDF_1__m1.png	CCNE1,BRCA1,DMRT2,PASK,XRCC3,CDC6,FICD,IQCD,C9orf78,SWT1,MPHOSPH8,FAM208B,CYP2D6,LEMD3,DCAKD,DPF3,CDC25A,UNG,G3BP1,WDR89,ETF1,SARS2,HIST1H2AG,RECQL,RCL1,PSMC3IP,LRRC8B,SFXN2,ING5,AMER1,PPIF,WDCP,ZNF675,KANSL2,IMP3,CHAF1A,L1CAM,TLK1,HSPH1,PNN,KLHL25,CHKA,LINC00634,C16orf71,MCM3,RSBN1L,ORC6,ZNF483,BLM,FTCDNL1,SLC25A19,ZNF789,ZNF100,OGFOD1,ISL1,NUP214,TCERG1,HNRNPAB,NUP43,RTN4IP1,DTL,MAML1,SRRM1,DLX…
CHURC1(10g)	http://motifcollections.aertslab.org/v9/logos/tfdimers__MD00345.png	KCNAB2,PRR36,PSTPIP1,SGIP1,NFIA-AS2,ZNF627,C10orf25,FAM49A,TLR9,GALNT9
CREB1(132g)	http://motifcollections.aertslab.org/v9/logos/dbcorrdb__POLR2A__ENCSR000EZQ_1__m3.png	SP1,B4GALT6,CREB1,EPHA4,CCDC126,PACSIN3,KIT,LINC01615,MYOCD,NFYA,SYNJ1,RFX5,FAM161A,HIST1H1C,NOTCH2NL,HSPA2,BRPF1,GPBP1L1,CEP295NL,SETBP1,TGFB3,DENND6B,PARD3,TRDMT1,HOXA7,FBXO3,ADRA1B,RBPMS2,FBXO10,AMMECR1,MYLIP,POGZ,RUNX1,NTF3,MAPRE2,ASH1L,WNT3,CPEB4,PPFIBP2,PARP8,MIER3,SCAMP5,EPB41L1,PDS5B,GDF6,VAMP1,CCDC125,BNC2,DSEL,SH3RF3,JAM2,SLC6A6,GAS1,LRP8,KPNA5,CHRD,TRIM73,ARRDC3-AS1,C6orf136,NOV,FBXO11…
CREB3(1337g)	http://motifcollections.aertslab.org/v9/logos/taipale_cyt_meth__FOSL1_NRTGAYGTCAYN_FL.png	ZNF593,ASPHD1,CHPF,TUBB2A,RNF7,INHBA,PLEKHO1,AHI1,CSRP1,DAPK3,FAM81A,CCND1,BCAR3,FOXO3B,TSPAN13,BDNF,SMCO4,RHBDF2,ERG,LRRC59,C5orf30,EHD1,IQGAP2,FAM98A,XYLT1,RAB6B,CALM2,CALD1,B3GAT3,PLOD2,TFPT,CLTB,RPS6KB2,MLLT11,PCDH10,TPM1,ACTN1,FZD9,CELSR3,HCN4,DYNC1I1,TMEM190,SLITRK4,C5orf46,SCHIP1,CCDC169,ALDH1B1,SLC35G2,GET4,ANXA6,PEMT,SPRYD4,ELOVL1,WDR1,SLC50A1,DAD1,TMEM150A,DAB2,SLC31A1,RPL6,EXT1,RAB24,T…
CREB3L1(1647g)	http://motifcollections.aertslab.org/v9/logos/hocomoco__CR3L1_HUMAN.H11MO.0.D.png	GNAI2,RRBP1,SLC7A6,MAP1A,HDLBP,SORBS3,SEC31A,COPA,PTK7,CREB3L1,SPNS1,TCEAL9,FZD2,PCNX4,UBR5,GOLGA4,PPP1R2,NEU1,ZFC3H1,ZNF182,ANKRD13A,FGGY,KRAS,TMEM165,ST7,PLPP5,PDIA5,COL1A1,ARFGAP3,CALU,COPB2,NDFIP2,ARHGAP12,KMT5B,ATP1A1,LIMA1,TNFRSF1A,G6PC3,MFSD5,NPTN,DCAF11,C14orf132,PHC3,MAPK3,SMG6,PDCD6IP,LRRC59,CADPS2,JUND,HNRNPF,FAM13A,ST3GAL1,PLD6,RCE1,SLC10A3,CNOT2,NCK1,EVA1B,PLPP6,MARCKS,TTC7A,SERPINH1…
CREB3L2(426g)	http://motifcollections.aertslab.org/v9/logos/taipale_cyt_meth__CREB3L1_TGCCACGTCAYN_eDBD.png	MORF4L2,SRPRA,SEC24A,STT3A,GOLGA3,SEC24D,UAP1,FAM131C,BAG3,GBF1,TMEM165,DSE,RAB21,DPAGT1,SEC62,HYOU1,SYNCRIP,LMTK2,TMEM39A,PRRC1,NUP98,SEC24C,GOPC,LCORL,SLC17A9,ETV1,TRIM39,SPTY2D1,GALNT14,CDC27,CALU,CENPA,PRC1,NF2,ZBTB7A,VANGL1,GNPNAT1,RNF182,LTBP1,CREB3L2,SLC39A14,FJX1,ITGB1,RLIM,LYSMD3,IKBIP,CAPN7,TBX3,ALDH18A1,PGM3,NET1,PPM1K,KIAA2013,FKRP,PRKCZ,SSR1,PTPRK,KIAA1217,SERPINE2,OSBPL3,SGO1,NUP188…
CREM(19g)	http://motifcollections.aertslab.org/v9/logos/cisbp__M5302.png	PTPRG-AS1,SYN1,DUSP16,DDX51,KMT2E-AS1,C10orf90,LINC01311,RFFL,CREM,ADNP-AS1,MAFF,PTPRE,WNT3,NAPA-AS1,TMEM158,SAT1,AGAP4,NPAS4,SLC3A2
CRX(125g)	http://motifcollections.aertslab.org/v9/logos/cisbp__M6182.png	TULP1,AMER2,KIF1A,MSI1,FAM57B,DRAIC,C1orf61,SEPT4,CNGA1,GPR160,ACSL6,ATP1B2,SLC38A3,ABCG4,NEUROD1,RTBDN,NR2E3,KCNB1,GNGT1,DRD4,PDE6G,CLUL1,CABP5,PDC,IMPG2,DDC,SAG,RIMS2,KCNV2,ESPN,FRZB,RLBP1,CASZ1,CADM2,CPLX4,HSD17B2,ATP6V0D2,GNAT1,ALDOC,PLA2G4C,ROM1,BEX5,TF,CNGB1,AIPL1,OSBP2,PAQR9-AS1,SRRM4,CDK5R2,CRX,CRB1,MAK,PROM1,GUCA1A,ATP1A3,RORB,ABCA4,KCNJ14,RBP3,NRL,FSTL5,SCG3,OTX2,UNC119,CDHR1,PDE6B,DUSP…
CTCF(905g)	http://motifcollections.aertslab.org/v9/logos/dbcorrdb__E2F6__ENCSR000EVK_1__m1.png	ILF3,CTCF,UIMC1,KIF14,CDC25C,SOGA1,CDC25B,GSAP,CDKN2D,ABCF1,MYBL2,ANP32E,SERTAD4,CHD1,ATAD2,BEGAIN,CCNF,DCP2,PBK,TAF1,STIL,ACVR1C,AURKB,NPAS1,GMEB1,DNMT3B,ZNF574,RREB1,PIF1,NUP85,CEP85,KNSTRN,NUP62,ZKSCAN5,FASTKD1,EZH2,HOXD3,NR3C1,SRGAP2B,HMGB2,HIST2H4B,MDC1,MXD3,CEP295,CEP152,KIF15,TOP2A,RFC3,PARP2,PHACTR4,UBTF,LMNB1,CACNA1A,ESPL1,APOLD1,MMACHC,DYRK1A,RIMS1,E2F8,HMGXB4,CDK1,FBXO5,SSRP1,CEP250,RN…
CUX1(2035g)	http://motifcollections.aertslab.org/v9/logos/flyfactorsurvey__CG7368_SANGER_5_FBgn0036179.png	GATA6,LARP4,ITGB1,PRR5,B3GNT2,CDC42BPB,ALS2CL,HYOU1,HOXD11,FRS2,LINC01503,TMEM63A,ATP2A3,PACSIN2,EFNB2,PSKH1,RELT,HOXD10,MMP17,BHLHE41,LRP5,SLC12A4,SEZ6L2,FAXDC2,ECE1,PWWP2A,ZBTB39,PKM,TRIM27,SPTAN1,AMIGO2,PIK3R1,MAGI2,AP2B1,SIM2,PRR29,PCDH10,TNS1,ADAM23,SYNPO,MBNL1,CMIP,PRSS35,PHRF1,ZNF507,NCKAP5,NFE2L1,PHACTR4,NEXN,WFS1,PARM1,ITGA1,MAML2,MGAT3,INPP5A,AES,GPS1,PXDN,KDM1B,DPYD,MTG2,ENAH,NCOR2,NUA…
DBP(363g)	http://motifcollections.aertslab.org/v9/logos/hocomoco__HLF_HUMAN.H11MO.0.C.png	NR1D1,TEF,CIART,MIR99AHG,ABCG1,DBP,PLEKHF1,CDKN1C,CDC42EP3,MITF,ANGPTL2,SERPING1,ABCC2,TSHZ2,TSHZ1,MROH8,KBTBD11,LINC01239,CAMKK1,PLPP1,SH2D3C,PNMA3,MRVI1-AS1,GRIK2,CALD1,GNMT,PHC1,OLFML2B,GALNT15,CYP39A1,TSKS,IGF1,RAB7B,PER3,CREBRF,PER2,DHRS12,NR1D2,PER1,AZIN2,PLD1,KDM6B,PPL,VIPR2,RRBP1,KCND2,KLF2,PRPH2,VWA5A,CBX8,N4BP2L1,STOX2,MXI1,PTPRU,EBF4,BMF,MRC2,MIAT,VGLL3,ACKR3,PIK3IP1,PPM1L,TNS2,KCNE3,C…
DDIT3(558g)	http://motifcollections.aertslab.org/v9/logos/taipale__ATF4_DBD_NNATGAYGCAATN.png	DDIT4,LYPD5,BEX2,ATF3,CBX4,VEGFA,DDIT3,SLC7A11,STC2,CEBPB,CHAC1,TRIB3,HERPUD1,ALDH1L2,CDKN1A,SLC38A1,SLC6A9,SARS,YARS,JDP2,NCOA7,WARS,CHD2,PHGDH,CARS,SLC1A5,XBP1,LINC01111,ASNS,MID1IP1,MXI1,KLF7,AARS,IARS,ARHGEF2,SESN2,PCK2,ERH,SCRG1,LYPLAL1,SALL4,FTH1,ZBED3,HNMT,BBC3,IL6,SLC3A2,PPP1R3B,IL20RB,HSPA9,BTG1,HSD11B1,HOXB13,ST3GAL4,FHL2,LINC00623,CSTA,ACTB,CYSTM1,CBARP,COX7A2L,PRKG1,OSBPL8,FIGN,MPZL3,…
DLX1(19g)	http://motifcollections.aertslab.org/v9/logos/taipale__GSX2_DBD_NNYMATTANN.png	FOXD3,KIAA1644,MARCKSL1,LINC01024,MATR3,FAM21C,TLE3,PDE7B,DLX2,C14orf37,ALPL,SOX2,MYEOV,ATP5G1,PRR5L,DLX1,SLC20A1,WNT7B,CASC5
DLX2(160g)	http://motifcollections.aertslab.org/v9/logos/cisbp__M0981.png	DLX1,MSX1,RELT,NPTX1,INHBA,SOCS2,DLX2,IRF2BPL,PTCH1,MYO10,SMAD7,ID2,BCL2,RNF152,ATOH8,FGF18,DUSP2,AGAP5,FURIN,FBXO32,PTPN21,PLGLB2,PKNOX1,SLC20A1,TMEM41B,ERRFI1,VASH1,HEY1,DMRT2,LFNG,CXXC5,BCOR,GATA2,TOX2,KLF14,KCTD15,ZNF385B,ADAMTS10,ID4,DOK7,LRRC4,HOXB2,IER5L,CDKN1B,FLNC,RTTN,CEBPA,FAM83G,TNFRSF12A,COCH,SLC7A5,SPHK1,GPC4,NOG,SNAI1,SCX,SMAD9,DLX3,ID3,IFITM10,RASA4B,USP6NL,MEG3,LRRC15,PFKFB3,MATN…
DLX3(79g)	http://motifcollections.aertslab.org/v9/logos/cisbp__M1025.png	DLX2,SAMD11,DUSP4,KAZALD1,SMAD6,ADGRL2,STAMBPL1,FRAS1,F3,ATOH8,HOXC13-AS,SLC7A8,CORO2A,HDAC9,SMAD9,PLXND1,SCUBE3,PODXL,EFR3B,GPR137C,SLC43A2,STAC2,SAP130,VSTM2L,PLAC8,PLXNA2,GATA2,HOXC11,NPAS1,LHX8,CEBPA,DLX4,DUSP2,ERRFI1,LINC00511,KIF9-AS1,CAMKK1,ASPHD2,SLC20A1,DLX3,RIMS1,IRF2BPL,WDPCP,SP2-AS1,NGF,RASA4,ID1,SOX18,HOXC12,CXXC5,SRRM2-AS1,TBXA2R,SLC25A40,TINAGL1,ENAH,HEXIM1,IL7R,ASS1,HSPA12A,GATA2-…
DLX4(28g)	http://motifcollections.aertslab.org/v9/logos/cisbp__M5387.png	NPAS1,HNMT,SOCS2-AS1,DUSP4,F3,KLF13,DUSP2,DLX3,SHROOM3,RBM24,SLC7A5,GATA2-AS1,PXMP2,DIXDC1,PPP1R14C,FAM43A,SNCG,NPC1,CLIC3,FDFT1,HERC4,DYRK1A,DLX4,SAMD11,FBN1,THBS1,ZBTB1,PDGFRA
E2F1(2718g)	http://motifcollections.aertslab.org/v9/logos/cisbp__M3134.png	E2F3,PCNA,UHRF1,CDC6,E2F1,ZNF367,MCM6,DTL,INTS7,EZH2,CDC25A,PPP1R8,CHAF1A,CDT1,DNMT1,MCM5,NUP155,MCM4,WEE1,RSRP1,HELLS,CLSPN,POLE,SKP2,NUP153,PAQR4,MEIS2,PCSK1,MCM2,BRI3BP,TOPBP1,SFMBT1,FAM222A,UNG,ASPM,S1PR1,DMC1,ZNF518A,KDM2B,MYB,ISCU,SMC2,E2F7,GAS1RR,TMPO-AS1,HIST1H3C,TTLL7,PDS5B,CDCA7,HAS2,OXR1,ZNF672,MBOAT1,APEX2,SMC1A,DOCK5,CHST10,PYGO1,ATAD5,FANCL,C3orf67,FAM89A,SRRM1,ZNF680,TIPIN,CCNE2,RB…
E2F2(261g)	http://motifcollections.aertslab.org/v9/logos/transfac_pro__M00919.png	E2F2,RBL1,UHRF1,CDC6,E2F1,E2F8,ZNF367,DTL,RRM2,CDC25A,FBXO5,CHAF1A,CDT1,MCM4,HELLS,CLSPN,POLE,SKP2,PAQR4,MCM2,BRI3BP,LMNB1,SFMBT1,ZGRF1,ASXL2,UNG,POLA2,MYB,HIST1H2BB,TTLL7,CDCA7,APEX2,CHST10,FANCL,TIPIN,CCNE2,GINS3,RBBP4,CHEK1,SMCO4,FAM111B,CTDSPL2,RAD51,CASP8AP2,SLBP,RFC3,GPR19,LYPD6,MTHFD1,WDR76,BRIP1,NOLC1,HIST1H2BL,HIST1H2AG,ATAD2,MCM10,BARD1,EXO1,RAD21,CENPF,RPA2,GINS2,KLF11,TYMS,PTPRG-AS1,Z…
E2F3(433g)	http://motifcollections.aertslab.org/v9/logos/transfac_pro__M00919.png	ZNF367,E2F3,NUFIP2,DIS3,SPRY4,GJC1,CCND2,FOXN2,FHOD1,MET,BACH2,CDCA7,CCNE2,LNPEP,MTF2,LCP1,LEMD3,FZD8,LUZP1,CDC25A,SLC20A1,APEX2,ATXN7L3B,NEDD9,TRAF3,LINC00311,ZNF131,SPEN,COBLL1,RNF152,CLOCK,HIST1H4C,ZIC1,KLF11,NRIP1,TBC1D9,WAPL,YPEL2,SUCO,REV1,DCAF4,ZNF117,GTF2I,SLC2A1,LGR4,QTRT2,CDKN2AIP,BAZ1A,DPF1,RCAN1,TOMM40L,SHROOM4,MEMO1,CCNE1,MMS22L,B4GALT5,DDX19A,FXR2,PCDHGB6,MYOM2,CDRT4,BCL2A1,UHRF1,GP…
E2F4(507g)	http://motifcollections.aertslab.org/v9/logos/dbcorrdb__SIN3A__ENCSR000BLR_1__m2.png	SRSF1,DHX37,GPER1,CDC25C,ZNF585B,ASB6,TAF11,PSMG3,GRWD1,LEMD3,LYRM7,VPS18,MRM1,PLCB2,TDRD1,ZKSCAN2,EXOSC2,UMAD1,MSH5,BAHCC1,MIS12,TESK2,PAN2,LSM5,ZNF787,PPP4C,KTI12,TADA3,ABHD17A,TBP,TFIP11,C11orf24,C5orf34,STC1,GPR137C,TRIM68,SS18L2,ZSCAN5A,ARHGEF39,AGAP5,MGAT2,GFRA1,STK10,CORO7,ZFYVE19,MED20,PRPF19,CDCA5,GAS1RR,RBPMS2,ZNF202,UBE2J2,EARS2,CUTC,APBB3,PTPN1,PEX7,TIMM23B,VWA8,MAK16,SYT7,AGPAT5,LRRC…
E2F6(59g)	http://motifcollections.aertslab.org/v9/logos/cisbp__M4599.png	DIS3L,REL,FHAD1,IL11,LRP12,HIVEP2,TMEM120B,EPHA4,CCAR2,FAM171B,IQCH-AS1,UTP11,STC2,LRRC75B,PPP1R15A,CDCA7,PAXBP1,EGR1,TNIK,MSH6,GRIN2A,C5orf30,HIST1H2AH,E2F6,TRIM46,DCLK2,SOX4,WLS,TTLL4,NAT14,KDM2A,ITGA1,AKAP8,DNAJA2,INPP4A,IFFO2,ZNF70,IER2,G3BP2,NXPH4,LIMK2,UHRF1,N4BP2,ZFPM2,AVPI1,GLRB,JUP,SLC6A8,MPP3,NKRF,NMRK1,HOXD9,REV1,HECTD2,NEDD4,ASPHD2,USP15,KIF21A,SIAE
E2F7(1342g)	http://motifcollections.aertslab.org/v9/logos/homer__GGCGGGAAAH_E2F4.png	NEMP1,DPY19L1,TCF19,C21orf58,MMS22L,C19orf48,DTL,HIST1H4C,ADGRG1,FANCA,RELL1,RAD54L,THBD,GJB3,ORC6,CNNM3,ZNF367,TMPO-AS1,FANCC,CTDSPL2,CDT1,RFWD3,RMI1,ATAD5,SLF1,DOCK10,MSH5,CNOT9,HELLS,TYRO3,NFYA,LIN52,RBL1,PITPNC1,IVNS1ABP,RRM2,MTBP,LMO4,DNAJC9,ZIC4,SCML1,MEF2C,FIGNL1,KBTBD2,E2F7,B3GNT2,ZNF518A,GDNF,HIST1H1E,SH3KBP1,FOXP4,PDS5B,CDKN2B-AS1,STAG2,PSMC3IP,FAM111A,MCMBP,DLEU2,CSMD2,GLI1,TOPBP1,CDC6…
E2F8(514g)	http://motifcollections.aertslab.org/v9/logos/transfac_public__M00516.png	PCNA,NASP,FBXO5,NPY,PLS1,HIST1H2AG,ATAD2,HIST1H2AL,APOLD1,CCNE2,HIST1H2AI,FAM111B,HIST1H2AJ,HIST1H2BM,HIST1H2AK,NEIL3,CEP85,TRIM36,FOXE1,HIST1H3C,HIST1H2BI,HIST1H4I,MCM10,MCM3,HIST1H4E,PHRF1,HIST1H2BO,HIST1H2AM,FANCI,CCNE1,SGO1,THOC1,HIST1H3F,HIST1H2BH,HIST2H4B,RMRP,POLD3,HIST1H1C,CORO1A,BLM,HIST1H2BB,RNASEH2A,CCDC138,HIVEP3,ARAP2,HIST1H2AH,BEST3,CCP110,HJURP,HIST1H3G,FAM111A,BRI3BP,BRIP1,HTR1B,G…
EBF1(583g)	http://motifcollections.aertslab.org/v9/logos/hdpi__EBF1.png	GPR68,LINC01534,HOXD3,UBN2,PTPRG,HOXC5,RFTN2,DAB2,LINC01139,DCHS1,STIM2,BCL6,PRSS23,PRELP,TNFAIP2,CACHD1,CASKIN2,CCP110,PPP1R3F,SNTG1,PIEZO2,WBP1L,FAT1,RAD21-AS1,DGUOK-AS1,TNRC6B,SLC9A1,EIF4EBP1,CBR4,PER2,TMEM109,LINC00545,LGR4,CCNG2,ID1,LINC01140,SP3,ELMO2,TIAM1,SETD1B,GULP1,PTPRM,ENO3,TRIM69,RBMS1,GABARAPL1,LINC01089,ID2-AS1,NINJ2,LRRC8D,NFIX,ABCC1,BAMBI,CERS2,LPAR6,ZNF503,CHRDL1,ZNF395,STOM,CU…
EGR1(565g)	http://motifcollections.aertslab.org/v9/logos/cisbp__M6535.png	KLF3-AS1,FOS,LINC00963,HOXD4,USP44,EBLN3,PAPPA2,CHL1,GPC4,LINC01607,DDIT4,COL5A3,GADD45G,UBE2M,TNC,C9orf50,FAM21A,ELMSAN1,COL12A1,MAFB,MYL6B,C9orf170,LMO3,CCNL1,PRCD,MAG,SESN1,TSPAN11,CYP1B1,CHST1,DUSP6,PTPRF,FN1,GABRE,ITGA11,PKIB,DIABLO,LINC01121,JUN,NR4A2,EGR2,EGR3,ADORA1,PLXNA4,EGR1,SOX18,IGFBP2,NR4A1,LIF,FOSB,NFKBIZ,GPRC5C,CADPS,CYP26B1,INAFM1,CEBPA,LINC01003,NFKBID,C1QTNF1,KLF6,TMEM132E,CYGB…
EGR2(28g)	http://motifcollections.aertslab.org/v9/logos/taipale__EGR1_full_NACGCCCACGCANN.png	ERRFI1,EGR1,EGR3,LARGE,GABARAPL1,EGR2,TNF,GPX3,LIF,KIAA1644,SERPINE2,IGFBP2,LEPR,LINC01420,MEST,KIAA0368,VEGFA,SYT12,AGR2,NFKBIZ,TFF3,NR4A2,LSP1,PKIB,CALD1,NR4A1,EBLN3,C10orf11
EGR3(157g)	http://motifcollections.aertslab.org/v9/logos/transfac_pro__M07354.png	EGR3,PDGFRB,RNF165,FBXL7,HOXB-AS3,NR4A1,LIF,MAFF,CCNL1,JUNB,CSRNP1,MIR22HG,NFKBIZ,PER1,C1QTNF1,DMRT2,VEGFA,CREB5,SLC20A1,SLC25A29,LINC01423,DUSP5,FOSB,PLXNA2,DUSP2,ERRFI1,SOX4,BTG2,ANGPTL4,SPRY4,KDELR3,EGR2,FHOD1,NBPF9,PLK3,ANKH,BMF,KLHL29,MEG3,BAALC,TLX2,FRMD8,FAM225A,BHLHE40,TCF7,NLK,PODXL,ATF3,ANPEP,IER2,ZFP36,PHKA2,PHF21A,MIDN,SPRY2,NR4A2,NLGN2,TRIB1,EGR1,TSHZ2,MNT,HES1,FAM20A,CDC42SE1,SCAMP5…
ELF1(89g)	http://motifcollections.aertslab.org/v9/logos/dbcorrdb__IRF1__ENCSR000EGK_1__m1.png	GRIP2,CCL2,RASA2,PAPPA,RHOJ,HLX,HOXC13,FOXP2,GSN,RASSF5,DAB2,RASAL2-AS1,LINC00607,CNNM2,DIRC3,HEG1,CDK6,ACTC1,RFX7,ESR1,STOM,KCND3,PDE7B,DCP2,MBD5,IFIT1,LATS2,LINC01140,LRRC8B,TLR3,RAB8B,ASPHD2,IL18BP,IFIT3,DAB2IP,PARP12,KCNJ2,NOSTRIN,MOXD1,CBX8,CREB5,KDM2A,EPAS1,SETBP1,DDX60,KCNB1,MAMLD1,PDE4DIP,TANK,BBX,CTIF,IKZF2,BCL6,RHOBTB1,ARHGEF37,TLR4,ADAMTS9-AS2,ALPK2,MBNL3,DRAM1,CYB561A3,NR2F1,CDRT4,BCA…
ELK1(178g)	http://motifcollections.aertslab.org/v9/logos/dbcorrdb__BHLHE40__ENCSR000DYJ_1__m1.png	GTF2E2,LINC00884,JOSD1,RHBDF2,GAA,FLRT2,HLA-F-AS1,UNK,DOK7,HOXC13,MALT1,CABLES1,CHST10,LNX1,SLC25A30,TESK2,MNT,SLC35A5,XPO5,ANAPC13,GALNT16,BANP,GALT,HOTAIRM1,TSPAN12,SPHK1,RGS7,ZDHHC14,BRWD3,LINC01117,TCEAL7,ZBTB21,ATP6V1A,PIK3CD,PARP16,SLC22A23,TBC1D7,MCOLN1,CLCN7,FOXP4-AS1,ADAT2,POU6F1,PTPRU,TAF6L,RPS28,ARRDC4,CLN6,EPAS1,MSC,CAPN10,GOLGA8B,ST3GAL5,BAX,KCNQ5-IT1,WNT7B,ANXA2R,ZNF70,GAS6,PEG3,TCE…
ELK3(749g)	http://motifcollections.aertslab.org/v9/logos/hdpi__FLI1.png	YWHAG,C2CD2,TRAM2,GNB1,CSK,SRPX2,KIF3B,ARMCX4,TMEM161B,ARHGAP1,CSGALNACT2,TANC1,CMIP,LARP4B,PAQR5,RELT,CHST2,ARMCX2,FAM180A,TOMM40L,SATB2,NTM,CAP1,ZNF865,MAP7D1,KCTD10,DPP8,MARK1,PPP1R18,ADAMTS6,CNGA3,TTL,LIMK1,PTBP1,NOL4L,TLN1,RLIM,FOXP4,MED24,YWHAZ,HIVEP3,COL27A1,SRXN1,RBMS1,SLC25A30,SEC24C,CORO1C,MIR4435-2HG,GAK,ACSL4,UBA6,LYPLA2,GPSM3,PIK3R4,EXTL3,ITPRIPL2,LTBP2,FBRSL1,COG8,ARHGAP24,BACH2,RSP…
ELK4(146g)	http://motifcollections.aertslab.org/v9/logos/transfac_pro__M09262.png	SMO,RHBDD1,OSBPL6,ZBTB44,LNX2,SNRK,RFX2,LINC00884,ZNF652,FOXP4-AS1,ELK4,GYPE,CDC25A,DCUN1D3,LMO2,NFATC1,ZNF232,PDE10A,BCL7A,ADAM10,ELF4,KDM2B,GREB1L,EFCAB2,RGMB,POLN,RNF44,DPF1,ADAMTS7,ADD3-AS1,SH3RF1,HNRNPH1,YAP1,CCNG2,PODXL,PHC1,PARD3,BTAF1,EIF4ENIF1,ARRDC3-AS1,RUNX2,TET3,UGCG,DNMT3B,BCL11B,ZNF566,CCDC144A,CCDC120,CDK19,ZFHX4-AS1,CDC7,ARNT2,PRX,MIOS,WNT11,ZNF827,SPRED2,PLCL2,HIVEP2,RSRC1,TRIM13…
EMX2(45g)	http://motifcollections.aertslab.org/v9/logos/stark__KNVNVBYTAATKRSBHNVD.png	LINC00595,EMX2,EMX2OS,GAS1,NRG2,LYG2,AKAP6,NTN1,LINC00381,THRB,LGI2,TMEM119,PRICKLE2,KCNK3,SIX1,LMOD3,SOCS2,ZNF281,SDC3,TBX1,GRIA3,OTOF,IRX1,HOXB-AS3,NTNG1,HOXC10,JAK1,BASP1,FRAS1,ID3,LINC00601,OSBPL8,RAB11FIP2,SAMD11,TSHZ2,LDB2,TBX15,FLRT2,HAR1B,PHACTR3,WNT11,CCDC141,CEBPB,CNTN3,ATOH8
EN1(213g)	http://motifcollections.aertslab.org/v9/logos/cisbp__M1058.png	FRMD6,HOXA3,KCNK2,ANAPC15,FAM117B,ASPM,PRKD2,HOXC8,AP5B1,ARNTL,DAB1,HOXD1,HAS2,RHOBTB3,RELN,EN1,FN1,TSC22D3,PLEKHO1,ARHGEF11,ZNF783,ITGB5,HOXA5,PCDH9,LRRC32,HOXC13,DACT1,LINC01301,PTPRG,ZNF232,EYA2,PFKFB3,C12orf75,REPS2,CYP51A1,MIR193BHG,LFNG,SLC12A5,EIF1B-AS1,TCF4,THRB,SRGAP2B,USP49,RDH10,CTHRC1,C5orf38,PLPP7,DAGLA,EPHB4,ADA,HOXB5,MARCH2,CHST11,NR2F2,HMGA1,NPTX1,ENPP1,ATP1B1,CRLF1,ATF5,NRG1,CBS,…
EP300(46g)	http://motifcollections.aertslab.org/v9/logos/hocomoco__FOXB1_HUMAN.H11MO.0.D.png	PIK3IP1,PHF8,CYTH1,PLD1,SYDE2,PLA2R1,ITGB4,RIMS1,GSC,LINC01117,MPZ,COLEC10,RASSF9,ARRDC4,ADRA2A,ATG14,TMCC2,ZNF407,WDR44,CTSS,FBXO34,STX1B,FMO1,DISP1,MED13,UBR2,AKAP13,ADAR,RPGR,EP300,BTRC,NF1,CUBN,FAM53B,MX1,TGFB3,EVI2B,HIPK2,BPTF,USF3,MAOB,GRASP,ADAMTS3,GLIS2-AS1,C9orf47,L1CAM
ERF(49g)	http://motifcollections.aertslab.org/v9/logos/transfac_pro__M00339.png	RNF31,GPC4,FIBCD1,PSD4,BGN,AHDC1,GLIS2-AS1,ZNF768,TSC22D4,ARHGAP32,MIR155HG,NRP1,CARMIL2,PLEKHN1,NACC2,ERF,DNM3OS,LGALS9,ESRRA,TIE1,KLF13,BAK1,COL27A1,FIRRE,CRADD,AGPAT4,PDE1B,ECSCR,TSPAN12,ETV3,RNF128,CALML4,PLCB2,TNIP3,THBD,CAMK2A,KIAA1958,KLF10,UST,FAM110D,ZNF710,MMP3,LRFN4,ATOH8,SLC35C1,AMD1,CD72,PPP1R18,TMEM208
ERG(58g)	http://motifcollections.aertslab.org/v9/logos/factorbook__ETS1.png	KDR,APLN,ESAM,GPR4,NEK9,PDGFB,CDH5,ERG,BCL2A1,STC1,ADORA2A,ANGPT2,PCAT19,SOX7,SPRY4,DIRC3-AS1,ECSCR,PLVAP,SEMA6B,JAK2,CD93,VWF,LPXN,PECAM1,ROBO4,BAALC,SDC1,ABHD2,LEMD1,TEK,TAGLN3,FCRLA,KCNS3,EXOC3L2,SFI1,TM4SF18,ANPEP,NR4A1,FILIP1L,CRAMP1,SCX,FCRLB,PKIA,CA2,GNG11,MMP3,CDCA5,ICAM2,MDGA1,CRIP1,MIR155HG,ARHGAP42,LMO4,AGPAT4,ASAP1,ESM1,CCDC141,TCF15
ESRRA(391g)	http://motifcollections.aertslab.org/v9/logos/swissregulon__hs__ESRRA.p2.png	SQSTM1,KIAA1522,RRP8,NDRG4,ST6GALNAC4,RPP25,HIP1R,CHST11,MKNK2,RAB15,MAPKAPK3,SNPH,MID2,SRXN1,DLGAP1-AS2,FZD8,IL1RL2,EFNA3,WDR81,ENO1,FBXL19,ESRRA,PFKFB3,CACNA1H,CYB561,PPARGC1B,LINS1,TBX1,ANPEP,JUNB,HAS2,FRAT2,AGAP2-AS1,ARRB1,ZNF343,SMIM11A,HSD3B7,FOXQ1,RUNDC1,SLC25A22,FHOD1,HOXB6,SORD,SPHK1,CD3EAP,DCAF13,ICAM2,LUCAT1,FHDC1,NPIPA5,SSC4D,KCNIP3,PRR7,ANGPTL4,NBPF11,SPON1,KIF7,PLA2G6,HSPB8,NGEF,KCN…
ESRRG(25g)	http://motifcollections.aertslab.org/v9/logos/hocomoco__ERR3_MOUSE.H11MO.0.C.png	PDC,TNFSF15,TAS2R46,RP1,CLUL1,CPLX4,GNAT1,C1orf61,CRX,PDE6A,ESRRG,WNK2,ENTPD3,GBP7,GUCA1A,RHO,SAG,MIR124-2HG,PDE6G,DDC,RTBDN,NRL,RAX2,SNAP91,CNGA1
ETS1(1317g)	http://motifcollections.aertslab.org/v9/logos/transfac_pro__M01876.png	TSPAN14,NRP2,DTX4,ARAP2,BAZ1A,VGLL4,NOS1AP,TLN1,CTTNBP2NL,PFKP,MARK2,FRMD4A,FBLIM1,CIB1,KLF10,PTBP3,DNAJC22,TAOK1,LEMD2,EIF4G2,UAP1,HBEGF,TRMT112,SH3BP2,C2CD2L,LUZP1,FGF1,CHD7,AP1B1,PPP4R3A,LMTK2,CBL,SRRM2,ZNF622,CSK,TJP1,SMARCA4,NCKAP5,HOXD10,CCDC9,ELK3,DPYSL2,TNK2,AAK1,NBPF20,MAP4,PLCB2,DHX15,AHCTF1,LCP1,GADD45B,ZNF711,LCOR,PMEPA1,ITGA3,HK1,RRS1,DICER1,ST3GAL6-AS1,SLC39A10,GTPBP2,TRIP12,FLI1,ET…
ETS2(18g)	http://motifcollections.aertslab.org/v9/logos/transfac_pro__M07282.png	GPR4,NFKBIE,CRADD,BCAR1,TIAM2,BCAR3,PIK3R3,TRAF5,PRDM8,RASD2,MEF2C,SMAP2,OPCML,MAB21L2,IL1RN,FAM110A,TAF1A-AS1,ARHGDIB
ETV2(45g)	http://motifcollections.aertslab.org/v9/logos/transfac_pro__M01876.png	EGR3,DHX34,IGFBP4,RINL,PTK2B,NFKBIZ,KLF2,FDXR,RASGRP2,ZNF106,LINC00511,TECPR1,RELN,ETV2,PEX12,ALG10B,SGCA,PAAF1,KIAA1522,ALPK1,NOS3,ZMYND10,ALG10,SYNE1,TLX2,LTB4R,ALPL,POP5,GPAT3,BAALC,PGF,HNRNPA1L2,PTPRN,TNFSF9,ADAMTS14,FGF18,PLA2G6,INO80B,MYLIP,PDGFD,TSPAN14,RASD1,GFPT2,GAS1,ARMCX5-GPRASP2
ETV3(70g)	http://motifcollections.aertslab.org/v9/logos/hocomoco__ELF2_HUMAN.H11MO.0.C.png	HIVEP2,PDE1B,ATG16L1,PVT1,IL19,KCNN3,PLCL2,IGFBP5,COL13A1,CBX2,NDOR1,KCNQ1OT1,SLC25A22,TBCE,CXCL5,SPRTN,RBMS3-AS3,ETV3,TRIB1,CSNK1G1,USF1,HCCS,AP1S2,RBM34,TFB2M,FOXO3B,TMEM41B,ZNF213,WDR37,EME1,FBXO22,IBA57,TMEM9B-AS1,COL6A6,PRDM1,SPRY2,KMT2C,PCDHGA11,ANKRD10,DOCK10,SEC14L1,TCF12,HSD17B7,UBN2,STXBP5,ERF,MIR155HG,POLR3D,ANKS3,TSC2,DRAIC,RAMP2,DET1,ALDH8A1,THRB,DNAJC3,IFNGR1,RBMS3,DACT3,KIAA1614,RT…
ETV5(13g)	http://motifcollections.aertslab.org/v9/logos/hocomoco__ETV4_HUMAN.H11MO.0.B.png	ZFHX4-AS1,CALCRL,FCER1G,SPRED2,BCL2L1,CSGALNACT2,EMCN,PRR34,CCL2,OPCML,MYCT1,FAM71F2,GMFG
ETV6(10g)	http://motifcollections.aertslab.org/v9/logos/dbcorrdb__STAT1__ENCSR000EHJ_1__m1.png	ST5,CD36,ETV6,SCN9A,CLHC1,ACTA2,GPR155,THBS1,CD40,KIF26B
ETV7(62g)	http://motifcollections.aertslab.org/v9/logos/tfdimers__MD00145.png	PRICKLE1,MDGA1,RGS7BP,PPFIBP2,MYL9,TPD52L1,PARP8,NCOA7,ADGRF5,PRSS23,MGP,FNIP2,NR2F1,FAM198B,ARHGEF35,TGM1,RASGRP2,RAB33A,RIPK3,STMND1,PTPRO,GATA6,TGM2,KCNK6,PRR26,HTR2B,ZNF225,C1QTNF4,SLC37A1,AFF3,PER2,CDHR4,NUAK1,FAM49A,MYL4,ACAN,CCDC153,LZTS2,NFE2,QPCT,XPNPEP2,CALD1,BBX,IFIT2,ETV7,RTP4,DAAM1,ENPEP,C1QTNF7,SLC39A8,HERC6,STC2,CDH3,NID2,RNF217,ACTA2,JAG1,BAZ2B,ZMYND12,EPAS1,MYOZ2,NR5A2
EZH2(1167g)	http://motifcollections.aertslab.org/v9/logos/dbcorrdb__E2F6__ENCSR000EVK_1__m1.png	NEIL3,WDHD1,SMC3,LTBR,ACTL6A,TMPO,PGP,C21orf58,MYOCD,NUP62,CASP8AP2,GPRIN1,E2F8,BARD1,KDM4D,RCOR1,GTF3C5,HAUS3,NEURL1B,WRAP53,HIST1H1D,CTDSPL2,RFWD3,HMGB2,DDIT3,PAICS,DMC1,BUB3,TUBB4B,ATAD5,CASP2,CCHCR1,RAB3IP,ORC6,TMEM116,CDT1,KIF2A,CDC6,CBX3,DNAJC9,AMOTL1,SYNE2,LMNB1,MYBL2,ATAD2,MIS12,RFC4,UBXN11,STMN1,FUS,CDK1,HNRNPA0,SORCS3,MYBL1,DZIP1L,ANP32B,USP1,RRM2,BRIP1,HIST1H2BB,ADCK5,HIST1H1E,AUNIP,CD…
FLI1(44g)	http://motifcollections.aertslab.org/v9/logos/transfac_pro__M02073.png	EPAS1,LIPT1,NDOR1,BTBD19,CD93,MAP3K1,KDM5B,WNT5B,NUAK1,FZR1,TBK1,FERMT3,NXT2,FZD7,OXTR,ZNF668,FLI1,SENCR,IRF2BPL,ECSCR,DOCK6,TMEM173,COL5A3,EMILIN2,NRXN3,CDC42EP4,INHBA,PEAR1,CACNA1A,SHROOM3,SCAMP5,JAG1,OAZ3,CASKIN2,COL4A2,BGN,AGFG2,SRGAP2B,ARHGEF5,PILRB,MFAP3L,PLXNA2,CBL,NOTCH1
FOS(1446g)	http://motifcollections.aertslab.org/v9/logos/cisbp__M0269.png	SERPINE2,SRGAP2B,IRF2BP2,CCNB1IP1,TMEM170B,DLX6,GATA2,CDK19,PLXNA4,FOXP4,MSX1,LINC00963,LINC00936,ATF3,FOS,JUN,FN1,SOX9-AS1,ITM2C,ZSCAN18,LUCAT1,IL1R1,CD36,AZIN2,GS1-124K5.4,FAM21C,GTF2IRD2,THAP11,TMEM59L,TLE3,UBE2E3,FOSL2,EGR3,NR4A2,PODXL,SOCS3,PTPRS,GNB2,ATP5D,CSRNP1,AXL,RGS20,BRE,HEG1,PTPRN,TRIM66,PAPPA,ITGBL1,GLTSCR2,KCTD12,FAM134A,HOXA5,KLF6,BMF,ADM2,EIF5,CXCL12,GPC4,HOXB8,KLF3-AS1,PTK2B,TUG…
FOSB(343g)	http://motifcollections.aertslab.org/v9/logos/taipale_cyt_meth__ATF2_NRTGAYGTMAYN_FL.png	NFKBIZ,FOS,GOLGA8B,NR4A1,UNC5C,GOLGA8A,JUNB,EGR1,JUN,KLF6,SOX4,EGR3,WSB1,NR4A2,FN1,TCEB2,EPHA2,MLF2,PPP1R15A,FOSB,ITGA11,MPZ,BTG1,ATP5D,TMEM59L,DNM3OS,FAM65A,EIF1,HOXA3,DACT1,RAB6A,ZMIZ1-AS1,FAM21C,KCNJ15,SAT1,DUSP6,CHD3,LYSMD3,LINC00664,MAPK6,PDE4D,PRCD,SVIL-AS1,BRE,CRACR2A,FAM134A,THBS2,CIRBP,SREBF2,STK38L,ZFHX2,WBSCR22,LINC-PINT,COL6A3,VCAM1,LIF,CRELD1,FAM167A,KLF2,EGR2,DNAJC1,C19orf43,RPL23,C…
FOSL1(59g)	http://motifcollections.aertslab.org/v9/logos/cisbp__M4464.png	RANGAP1,SMTN,FOSL1,STX1A,ETS2,CARD10,FAM110A,ARHGAP22,NUP62,ADRB2,MET,CCNF,GJC1,PLCXD2,MCTP1,TMEM171,PHC2,SUV39H1,SLC35E4,ITPKA,C17orf53,ITPRIP,TNFRSF12A,TMEM51,ARSJ,TMEM200A,CSPG4,COL17A1,HMGA1,CDV3,ARL4A,RRS1,ESM1,BIRC3,KCNN2,PRDM8,MARCH4,PDCD1LG2,NCAM1,AEN,CCDC82,ADAMTS6,ATRNL1,ZNF703,BNC1,RPH3AL,CEP85,THSD1,BCL10,ETV1,KBTBD8,GPR3,SLC19A1,ADGRG6,MIR3681HG,DUSP5,TEX10,FGF1,ZC3H12C
FOSL2(28g)	http://motifcollections.aertslab.org/v9/logos/dbcorrdb__TCF12__ENCSR000BQQ_1__m2.png	TTYH3,COL27A1,SMYD3,KLF6,TIAM2,GRIN2A,FLRT2,NTNG1,FGF7,MYO1E,HMOX1,FOSL2,COL6A1,PAPPA,TGFBR2,FLNC,CTNNB1,GALNT5,BAALC,CADPS,PRICKLE2,NR6A1,PDE7B,DNAJB4,SERTAD2,PCSK1,IRF6,BACH2
FOXA1(14g)	http://motifcollections.aertslab.org/v9/logos/transfac_public__M00422.png	LUADT1,ISG20,ADGRD1,FGF10,DENND2A,MAP2K6,CASC10,GABARAPL1,ZBTB20,CTSC,ALDH3A1,IFIT1,SLC2A12,NTF3
FOXC1(330g)	http://motifcollections.aertslab.org/v9/logos/taipale_cyt_meth__FOXI1_NWWNYGTAAACAN_eDBD.png	ARID5B,ROR1,UGCG,NEDD9,WWP2,FBN1,AFF3,MDGA1,NHS,HUNK,GAS6,COL12A1,FHL2,PTPRG,TNFRSF19,WHSC1,PRKACB,PSMD5-AS1,NDNF,CNKSR3,SDC2,LEPR,PAPD7,ARHGEF6,CHST15,SEMA6D,GFRA1,CRIM1,ZBED3,WWC2,TNFSF15,KCTD12,DLEU1,ECM2,ERBIN,CITED2,NRXN2,TPD52L1,PPL,FAM3C,IGFBP4,WNT5A,PTPRM,PTPRN2,FST,GJA1,FGF9,IGF2,GULP1,GRAMD1B,FOXC1,C16orf52,C15orf52,FERMT2,LAMP5,ZIC4,UNC5C,PLXNA4,LINC00998,IKZF2,ERRFI1,PALLD,MID1,ATP5G1…
FOXC2(68g)	http://motifcollections.aertslab.org/v9/logos/taipale_cyt_meth__FOXD3_NYWAYRTAAACN_eDBD_repr.png	FST,NGEF,PLA2G4A,TNFAIP3,SERTAD4,TES,RGS4,RAPGEF3,CSF2,HHIP,FZD7,CLCN4,MEOX2,ZNF329,NCKAP5,FOXL1,EFNA5,SVIL,RGS7,TMEM200A,TFPI,FOXC2,TOX,CLDN4,MYPN,PTGER1,PRSS3,TMEM171,ACP7,ERCC6,HHIP-AS1,F2RL2,SHISA3,ANKH,SERTAD4-AS1,GULP1,FGF5,GRB14,GATA6,TBX2,PLCXD3,PHLDA1,LIF,LINC00840,FGD4,ZG16B,BPGM,MEST,AP1S3,LMO7,SORCS3,SAMD3,HERC4,PRELID2,PTHLH,EPB41L4B,RELN,C19orf33,LIN7A,ADORA2B,NTN4,ESM1,ACAN,ZYG11A,…
FOXD1(13g)	http://motifcollections.aertslab.org/v9/logos/cisbp__M4566.png	INHBA,ELK3,LINC00862,NKX3-1,IFFO2,PCDH9,SPHK1,LMO4,SH2B3,FOXD1,FOXP4-AS1,WNT5B,TENM2
FOXD3(70g)	http://motifcollections.aertslab.org/v9/logos/transfac_pro__M07319.png	KAT2B,CYFIP2,IKZF2,SOX8,TRIM36,MDGA1,TSPAN11,POU2F1,MYH14,KLF9,HEPH,TMEM178B,KANSL1L,SPP1,GPR137B,UBR1,RTKN,SYTL2,PAK3,CDH19,RUNX2,FOXO1,RASGEF1B,DST,PDPN,LOXL3,EHBP1,TRPM3,SEMA3E,GRAMD4,PHIP,ERBB4,ANK3,BMF,CRYGS,MEGF9,KCNS3,HYAL1,TM7SF2,TACC1,INPP5F,FNDC3A,SPRY2,GAS7,PLPP6,NDRG4,SHC4,MLXIP,SOX2,DTNA,HDAC9,ITGB8,MYO1E,SCG2,GLIS3,PPP2R2B,NCAM1,LRRC4C,TAB2,NR4A2,ITPKB,PCDH7,SOX5,NNT,CLMN,ZNF644,PLE…
FOXE1(35g)	http://motifcollections.aertslab.org/v9/logos/taipale_cyt_meth__FOXD2_NYWANGTAAACAN_eDBD_repr.png	NRXN3,SLC7A2,IGF2BP1,LPXN,ATP6V0A4,TPD52,SIM2,FOXE1,SNCAIP,EZR,ANKRD1,ACTG2,NTM,CCDC81,EXOC6,FABP4,SH3RF2,EFNB2,SOX11,SORT1,ADAMTS9,JUP,TBC1D4,BTBD11,SCN9A,SLC35F3,LYPD6,GPRC5A,RASGRF2,COL13A1,MPP7,TNFSF4,KIF17,SLC2A1,SYT1
FOXF1(44g)	http://motifcollections.aertslab.org/v9/logos/taipale_cyt_meth__FOXD2_NYWANGTAAACAN_eDBD_repr.png	PLEKHG3,FENDRR,CADM1,TBX4,ITPR2,JUP,TBX3,SLC7A7,TMEM200A,FGD6,IL11,SLC4A8,STARD10,HHEX,MYLK,DOPEY1,HGF,FOXF1,COL13A1,MIR137HG,TFEB,PLEKHA2,SNCAIP,DMD,PCNT,PFKP,ARHGEF26,CCNF,B3GNT5,SH3TC1,SPECC1,PITX1,KCNH2,LYPD6,ADARB1,NOS1AP,NEXN,RBP1,HOXA11-AS,ATP1A2,MYRF,AKAP2,ASB2,WFDC1
FOXF2(388g)	http://motifcollections.aertslab.org/v9/logos/cisbp__M2283.png	IER5L,RAB37,CSDC2,CACNB4,ZBTB20,HOXA11-AS,ERBB4,SIM1,OSR2,PERP,CAMK2N1,REV3L,ANKHD1-EIF4EBP3,JUND,SHOX2,MAOA,CXCL12,SIX1,MFAP5,IGF1R,CBR3,FAM19A2,MAF,ITGBL1,PRR5,PRICKLE1,DCN,PQLC2L,ABCA6,HOXA13,RCAN2,FOXF2,NTN1,ANGPTL2,RILPL2,ZCCHC24,GEM,ABCA1,STK3,MAPK10,GREM1,ISL1,ZNF385D,FAM129A,EAPP,EIF2B2,PDZRN3,ARL3,TFDP2,TBX3,COLEC12,RGCC,EDNRB,GRASP,ENPEP,LINC00640,FGF14,TBX5,MITF,ZNF503,NR5A2,RGS17,MEIS…
FOXJ2(20g)	http://motifcollections.aertslab.org/v9/logos/cisbp__M6234.png	FGF7,FST,TIAM1,PCDH9,TRAF5,NDUFA4L2,LRRC3,FOXJ2,ANKRD44,PROSER2,GJD3,HHIP,DACT1,NECTIN4,CASP8,CELF6,SOX12,ARHGAP32,MYH2,ACOT11
FOXK1(172g)	http://motifcollections.aertslab.org/v9/logos/cisbp__M0747.png	SMAD7,OLFM2,GNAS-AS1,AQP1,MTA2,TMEM171,LRP8,LRRC3,GSE1,PI4K2A,SULF1,DACT3,GNB4,PCSK1,AKT2,LDLRAD4,SOX9,ENPP1,DUSP16,ATP2C1,TGFBR2,GTF3C2,TMEM119,FGF18,ZNF740,HOXC4,RNF122,KLF6,ZNF821,PIEZO1,PLGLB1,CSAD,G0S2,CPEB3,LEMD2,SRRM3,HHIP,TAF4B,SLIT2,PIK3CA,NEDD9,FOXO4,EDA,KCNC4,FLNC,RXRA,ARHGEF17,SREBF2,HOXA4,AGO4,FOXO1,PIK3IP1,HDAC7,RNF144B,YAP1,CBX7,LINC00886,ALG10B,MEIS2,PSMD6-AS2,WNT5A,SCUBE3,LOX,SPE…
FOXL1(166g)	http://motifcollections.aertslab.org/v9/logos/taipale__FOXJ2_DBD_RTAAACAA.png	MPV17L,SLC2A1-AS1,ADPRH,HOXB-AS3,ADGRE5,SLC5A3,EGLN1,GZMK,ADGRL2,VEGFC,F2R,TADA1,CDK6,HMGA1,FOXL1,ZFYVE1,TBX2,YPEL2,ERMN,TBX2-AS1,FAM81A,IL17RE,FAM180A,SMAD7,SLC20A1,N4BP2,NLRC5,SEMA3F,SCUBE3,FOXC2,PXN,ITPRIP,CHSY1,LGR4,SOX13,FGF5,ERRFI1,HESX1,SH2B3,REP15,NGEF,CDC42EP4,AGO2,FRMD3,TRAK1,FRMD4A,SEC14L2,C19orf33,PDLIM5,LINC01592,ZNF783,HRCT1,IRS1,CCR7,HSPB8,SHROOM3,CLDN4,RNF24,TSPAN33,NUMB,PRR34,BAI…
FOXL2(186g)	http://motifcollections.aertslab.org/v9/logos/cisbp__M4766.png	MATN2,MAOA,OSR2,ABCA1,PLA2G5,MAPK10,FAM19A2,FAM69A,DENND2A,TXNIP,ZBTB20,SALL1,MITF,EVA1C,COL4A3BP,PLCG2,MRVI1,CAMK2N1,FOXF2,SFRP1,RND3,TBX5,ZSCAN18,TBCC,MID1,MYLK,JUND,ZFP36L1,MEIS1,ADGRL3,ANXA1,LINC01391,PDE4B,PERP,STK3,HACD4,SIM1,AXIN2,NTN1,GPR146,BDKRB2,LINC01152,LAMA5,CD63,NR0B1,YAE1D1,PLXNC1,EPHB3,FAM107B,ZNF385D,KIAA1551,CXCL12,MAF,PALLD,LINC01412,ARID5A,SEMA3E,GPSM1,PLTP,SERTAD4-AS1,ITPKB,…
FOXN3(691g)	http://motifcollections.aertslab.org/v9/logos/cisbp__M0736.png	ZFYVE1,PCDH9,ALPK2,KLHL24,PAM,PDGFD,GALNT5,AP1S2,TCP11L2,MAPK8,MYO1E,PDPN,GPR135,GEM,AKAP10,RGL1,FOXO4,TMOD2,MTUS2,LPP,PRPS1,VDR,LPIN1,MMP11,SERPINE1,FAP,FMO1,ATXN1,TCF4,FOXN3,TNNT3,DSE,CDKL5,ESR1,ZHX2,EIF4EBP2,MED13,SYBU,AMBRA1,IL1R1,BRINP1,HIPK1,PLXNA4,FHDC1,BAMBI,KCNK2,MME,ABHD4,SLC43A1,ANTXR1,INPPL1,SDK1,GABARAPL1,MAP3K3,APBB1,DIS3L,CHRDL1,C2,CDK19,ZBTB44,MLXIP,HMBOX1,CFD,LAYN,FBXL7,CFB,NR2F2…
FOXO1(140g)	http://motifcollections.aertslab.org/v9/logos/jaspar__MA0852.1.png	MYLK,MRVI1,FOXO1,SCN2A,KLF9,RIMS1,NTN1,ATF3,VSTM2L,COMP,ACSS3,FILIP1L,TTC39C-AS1,LAYN,FOXP2,PPP1R12B,SLC7A7,NATD1,ADAMTS7,FMOD,MDGA1,FOXD3,CABLES1,SLC12A2,ZNF436,LBH,ARHGEF25,FBXL22,LPCAT3,ITPR1,SLC2A5,HSPA2,SYNPO2,C21orf91,SLC6A6,HEG1,ZFAND5,SLC38A11,PRUNE2,PCDH7,MCF2L,PGM5P3-AS1,HOXB13,WFDC1,ADORA2B,PKN3,MACROD1,ASIC1,LPP,EVA1C,FBXL7,NEURL1B,HTRA1,GAS1,DUSP4,FZD10,HOXA10,KIAA1217,LDLRAD4,NTRK2,…
FOXO3(209g)	http://motifcollections.aertslab.org/v9/logos/transfac_public__M00474.png	FRMD6,INPPL1,ARHGAP27,TRAM2,ZNF219,PRAC2,PIK3IP1,DDAH1,NEDD9,RGMB,PLCB4,MME,ENPP2,THBS1,BACH2,CABLES1,OTOF,IL7R,SGK1,KLF6,SIRPA,TMOD2,CNTN1,MYO1E,AMPD3,SERINC1,PCSK1,MTUS2,PICALM,CD36,FOXO3,WNT5B,ADAMTS4,FLNC,LRRC15,DGKI,LRRC8A,SPRED2,SAMD4A,ABTB2,DAB2,USP6NL,GMFB,TMTC2,PRPS1,RNF38,USP46,FLRT2,NFATC1,KLF2,PIK3CD,PRDM11,UBASH3B,NPR3,EPAS1,CRAMP1,ELK3,HDAC9,VSTM2L,ENHO,KLHL21,ABL1,OSR1,JADE1,BMPR1B…
FOXO4(40g)	http://motifcollections.aertslab.org/v9/logos/homer__CTGTTTAC_Foxo1.png	DST,ABHD4,SLIT2,EPAS1,PLAT,IGIP,SLC43A2,HOXB-AS3,OTUD5,PTPRB,VEPH1,GAS6,MAP3K7CL,TFPI,FOXO4,RNF38,NTN4,HIPK3,CPE,BRINP1,WNT5B,RAB27B,PNPO,C14orf28,KCNJ12,ACTR6,BCAS3,PDE1C,ANKRD6,VAMP4,HPS3,FHIT,MXI1,EDA,CNST,NUAK1,PPM1K,PEAR1,POSTN,PTPRN2
FOXP1(168g)	http://motifcollections.aertslab.org/v9/logos/cisbp__M0733.png	PPP1CB,CITED2,MYOZ2,CTNNB1,PCDH9,SDCCAG8,RAET1E,PTGER1,BNC2,MSC,LHFPL2,DACT1,PPP3CA,BTG1,ZFHX3,C11orf96,GOLIM4,DPYSL2,CCDC89,RAP2B,STK38L,VGLL4,CPXM2,GRB14,MAT2B,PPP6R3,SOX4,SYN3,FOXP1,BRD3,ADGRL3,TBL1XR1,DOCK5,LYG2,RGS17,AXL,CYP2R1,WIPF3,FRMD4A,ICK,PHYHIP,KCNN2,NR6A1,SYNC,LINC01354,GEM,STARD13,PDS5B,CACNB4,ODF2L,ID2-AS1,PPP1R12B,TBL1X,CD83,FSIP1,DMTF1,DUSP16,CHD3,STX1A,BCDIN3D-AS1,SEMA4B,KANK4,S…
FOXP2(411g)	http://motifcollections.aertslab.org/v9/logos/cisbp__M0746.png	FGF13,CHST15,CRYBG3,CELF2,AFF3,NAALADL2,DIAPH2,PLEKHG1,TCP11L2,FGD4,LINC00968,FBLN2,MCOLN3,ECM2,PRKCH,PPP1R42,RNF175,RTP4,CFD,SOD3,TWIST2,TMTC2,RASSF2,L3MBTL4,LINC01391,C1orf220,PLA2R1,ADH1B,KCNB2,CREBRF,AKAP12,SMPDL3A,MAP2K6,DCN,EVC2,MIR99AHG,ABCA5,ARHGAP26,SIM1,ADGRD1,SVEP1,ZBTB20,ITGBL1,EDNRB,OMD,CMYA5,KLHL5,ISL2,RXFP1,LDB2,AQP3,CLIC2,CYYR1,USP53,EFNA5,TNXB,ESR1,ABLIM3,NME5,CNNM2,GOLGB1,C10orf…
FOXP4(17g)	http://motifcollections.aertslab.org/v9/logos/cisbp__M0735.png	FAM131B,DGAT2,ERF,MARCKSL1,SIRPA,TNNT1,CSRNP1,EFR3B,FOXP4,RELT,ARSI,FGF18,ATOH8,LGI2,LMO4,DPF1,ADORA1
FOXQ1(66g)	http://motifcollections.aertslab.org/v9/logos/flyfactorsurvey__CG16899_SANGER_5_FBgn0037735.png	TBX3,ZNF608,PLXNC1,LINC01358,FOXF2,STON1,NR0B1,SDK1,SQSTM1,MTUS1,FBXO32,HOXA13,BDKRB2,PLD1,ITPKB,EDNRB,PLPP1,NDRG4,LGALS3,PHACTR1,OSR2,LINC01391,MAF,RXFP1,FOXP2,REV3L,NR5A2,SMAD3,BIRC3,PDPN,KLF11,DENND2A,FLRT3,GNG11,ABCA1,CDKN1C,SLC2A12,HOTTIP,FGF10,PTGER1,ESRRG,MFGE8,STON2,SGK1,KIAA1522,ARL4C,CACNA1A,SLC6A6,SMTNL2,PHLDA1,MCOLN3,LRFN5,LMNA,MIR99AHG,PBX3,FGF13,TCF21,ZNF536,ZNF503,FHL2,HOXD13,EFNA1…
GABPA(160g)	http://motifcollections.aertslab.org/v9/logos/dbcorrdb__ESRRA__ENCSR000DYQ_1__m5.png	BCAS1,SEMA3F,SULF2,SMO,NYNRIN,RIMS1,VEGFA,TSKU,LIPC,KDM3A,RGL1,ANGEL1,CSF1,TP53I11,LAMA1,CYP1B1,SGCA,GDF10,PRDM10,ITPR1,BMP1,TNS3,SYNDIG1,LAMB3,SERPINE2,NUDT4,CMTM4,LRP11,SARM1,C14orf93,CLEC16A,TRIM52,IFIT2,TSC22D1,DPYSL3,NEGR1,ISLR,TNFRSF21,IL17RD,MEST,SPOCK1,IL33,PTPRG,ZMYND11,ROR1,CHRDL1,ANKH,KLF10,PROCR,STC2,HEG1,GNB3,FKBP9,TNFSF10,ADAM9,PAPSS2,MBP,PDGFD,ABLIM3,GLG1,SOX13,LMLN,LPCAT1,PKD1,FAD…
GABPB1(192g)	http://motifcollections.aertslab.org/v9/logos/taipale_cyt_meth__ELK1_NACCGGAAGTN_eDBD.png	C7orf55,RTFDC1,GLTSCR1L,NSUN6,ZNF653,ATP5H,UFD1L,SDCCAG3,C11orf57,SELK,SELO,PAPD4,C19orf52,GABPB1,C17orf62,ALG10,C14orf142,RBM34,KIAA1429,GPR4,LINC00493,TCEB1,DSCR3,EBLN3,C16orf52,GCC1,C21orf59,FAM65A,KIAA1033,ZZZ3,FAM188A,ATP13A1,ATP5E,FAM21C,ATP5L,WBSCR27,C20orf24,CPSF3L,C7orf49,GLTSCR2,FAM63A,FAM63B,PKI55,FAM58A,LINC01268,TSSC1,CCDC109B,LINC00680,WWC1,C20orf196,PRKD1,C18orf8,VWA9,ATP5G3,SEP15,…
GATA2(33g)	http://motifcollections.aertslab.org/v9/logos/cisbp__M0803.png	ID1,ARRDC2,LINC00623,LDLRAD3,NREP,CCDC85C,HAS1,HAND2,FAM167A,MARCKSL1,DUSP2,EPHB3,TET2,GATA2-AS1,ANGPT2,GATA2,PLXNA2,ATOH8,TOX,DLX3,SAMD11,DKK1,FAM72B,SIGLEC15,IL11,DLX2,GPR137C,PDGFB,ERRFI1,SMAD9,NAA35,PLK1,LRRC4
GATA4(31g)	http://motifcollections.aertslab.org/v9/logos/transfac_public__M00347.png	SENCR,SPECC1,EPHB2,KRT8,JUP,SH3RF2,APBA2,SLC24A3,PSMD14,EFNB2,LIMCH1,PAFAH1B3,NRP2,TGFB2,GATA4,MYRF,NKX2-3,KRT18,TMEM88,RASSF7,TMEM206,HJURP,SYT1,GPRC5A,CCDC85C,NETO2,LRRN3,SHROOM2,LYPD1,COL4A2,NECTIN2
GATA6(388g)	http://motifcollections.aertslab.org/v9/logos/cisbp__M0803.png	GAB2,PTGIS,NRXN3,TTC13,MGP,TINAGL1,GATA6,NCKAP5,NUAK1,GATA6-AS1,SLC38A4,SAA1,SAMD12,TSPAN9,GPR1,SLC22A3,TMEM200A,CSRP2,CRLF1,WNT2,PTK2B,BMP4,SNX25,CUX1,ADAMTS1,MSC,DMD,APBB2,PADI1,ZFAND5,CYP1B1,CDC42EP5,DEPTOR,ZNF579,BACH1,TM6SF1,PFKP,CLSTN3,ST8SIA4,MEST,PLD5,FRMD4A,SMARCD3,ARL4C,FLT1,FN1,SERPINE2,MKX,GADD45A,SLC3A2,DRP2,AKAP9,IRF2BPL,PIEZO2,CDH8,MMP23B,SLC38A1,HIVEP1,FBN1,SLCO3A1,FOXP1,CHD7,NR2F…
GLI2(50g)	http://motifcollections.aertslab.org/v9/logos/hocomoco__GLI3_MOUSE.H11MO.0.D.png	ARL10,DERL3,KCTD15,FGFR3,SLC20A1,GLI2,DOCK6,PLXND1,SYNE3,MYL10,FRMPD2,LINC00886,GRM4,FURIN,FZD8,FANCA,KIAA1549L,LINC00311,MICAL2,CRLF1,SYNDIG1,TSEN2,ZNF697,CLCNKB,ENG,TNK2,LRRC3,ZNF782,PPP1R26,HAS1,RNF182,LINC00545,LINC01341,RTN4RL1,SERAC1,WNK4,SCUBE3,PGF,BLMH,FAM83G,ST3GAL1,HCN3,L3MBTL1,KCTD14,COL5A1,RUNDC3B,ICA1L,FOXO4,DMRT2,SNX30
GLI3(12g)	http://motifcollections.aertslab.org/v9/logos/transfac_pro__M01037.png	LINC00578,TRAF5,TSHZ2,CUL9,GPRC5C,TGFBR3,SERPINE2,CA11,LAMA5,TBC1D10A,CLCN4,PRRT3
GLIS2(246g)	http://motifcollections.aertslab.org/v9/logos/hocomoco__GLI3_MOUSE.H11MO.0.D.png	JAG1,FAM20A,IDS,ZNF423,CNTN4,GLIS2,PEAR1,HS6ST1,ENG,ITPR3,WNT9A,PKP3,GPR68,H19,GPRC5B,SULF1,LINC00937,MOB3C,AHCYL1,SAMD4B,WNT4,PLCD1,CGREF1,MBP,C5orf56,ANKH,LRRC38,CILP,ADAMTSL3,FAM102A,KIAA1549,NCOA3,CACNA1H,ISLR,VASN,MN1,KIAA1462,ASPHD2,GATA6,TMBIM1,CERCAM,PLCD3,STK38,ADAMTSL5,ABR,SCART1,NYNRIN,AQP1,CARD10,SLAMF9,SYBU,HEG1,LAMC2,OSBP2,SGMS2,SKIL,ADAMTSL4,C5AR2,PTK2B,MAFK,KCNJ12,CMKLR1,S1PR2,RAB…
GRHL1(13g)	http://motifcollections.aertslab.org/v9/logos/transfac_public__M00110.png	PRKACB,SYT14,RRBP1,ACE,RSPH9,SPATA18,LSP1,HDAC4,EPB41,PRICKLE1,BMP4,SVEP1,ACVR2A
GTF2F1(1010g)	http://motifcollections.aertslab.org/v9/logos/dbcorrdb__POLR2A__ENCSR000EBG_1__m1.png	CSNK1D,SIL1,LACC1,SERPINE2,PCDH10,TAF15,ZC3H18,CADM1,GAN,WWTR1,TRIP4,RALGAPA2,COL25A1,PPIL4,HSP90AB1,FKBP15,TARS,CUL2,TRIM27,RAI14,ZNF691,FSD1,CCDC151,IPO4,CYFIP2,ERBIN,RHOF,UNC45A,PIK3C2A,HEATR6,DYNC1I2,PNN,SERBP1,HSPA8,CSGALNACT1,ZNF480,ZNF808,RARS,POLR3B,CWC22,TECPR2,GRIK2,GART,MYH10,UBR4,TERF2IP,FLCN,C1QTNF1,LIMA1,SPATA2L,USP3,RRBP1,STRBP,DDX27,CHD4,PLAT,DTNB,UTP11,RAPGEF2,TIPARP,ASAH1,HUWE1,…
HBP1(23g)	http://motifcollections.aertslab.org/v9/logos/swissregulon__hs__HBP1_HMGB_SSRP1_UBTF.p2.png	SATB1,FAM214A,NATD1,IGF1,TP53INP1,KLHL24,YPEL2,FBXO32,THBS2,FAM117B,CCNG2,ABCA10,BMF,CALCOCO1,CREBRF,SESN3,CLEC2B,MXI1,PNRC1,GABARAPL1,ZFYVE1,MMP2,AK8
HCFC1(857g)	http://motifcollections.aertslab.org/v9/logos/transfac_pro__M07520.png	TNPO3,HCFC1,EIF4G1,WDR37,SF1,MARCH3,SMG7,PPP1R26,BTG2,FEM1A,TMEM217,METTL16,SP4,PID1,SUSD1,ZNF212,GPR85,CDC7,PIM2,SARS2,SLC12A5,CAMSAP1,DVL1,UBE2O,NOL6,FADS1,MAMDC4,HIPK1-AS1,MARK2,TNK2,SOCS7,MSL1,MAN2A2,MFSD5,RNF40,SERTAD4-AS1,LDLRAP1,ZBTB21,NAA50,ZNF768,ADPRH,PFAS,CERS1,ZNF384,SLC39A9,PIGC,AREL1,TRAPPC10,RAPGEF6,MBD6,COX10,EIF4G2,REXO1,MED1,PRRC2A,DHX34,ARFGEF2,SLC4A2,LATS1,ANKRD2,SF3A1,ZBED4,C…
HDAC2(476g)	http://motifcollections.aertslab.org/v9/logos/dbcorrdb__E2F6__ENCSR000BLI_1__m1.png	SLC7A14,MET,PLD6,SSRP1,PODXL2,NF2,UFD1L,TMCC1-AS1,WBP2NL,TRIM28,YIPF5,SLC43A3,ETV4,HPCAL1,ZNF462,CRY1,CYR61,GNL1,DOLPP1,HOXB13,IL1RAP,BIN3,APBA1,ZNF485,ANKMY1,LINC00882,ENOPH1,AAMDC,FANCC,DNLZ,POMT1,DGAT1,SUN2,BCOR,TSC22D1,PHIP,HOXA7,HAUS7,GDI2,DAZAP1,MEF2C-AS1,MARCKSL1,ANGPT1,PHC1,SFRP1,POLR3B,DAPK2,ANP32B,CLUH,SULF1,ANP32A,CPXM2,CCT2,SSB,PPP1R8,CCNJ,WDR3,TIFA,GPR155,KHDRBS1,KPNB1,KBTBD8,RYK,DVL…
HDAC8(16g)	http://motifcollections.aertslab.org/v9/logos/hdpi__HDAC8.png	SOCS2,ACSF3,COMP,KIAA0355,ZNF503-AS2,SGK1,ARHGEF10L,PTPRQ,NR4A1,GFRA1,ENO3,HOXB-AS3,SOCS2-AS1,HRK,TRPS1,PSPN
HDX(11g)	http://motifcollections.aertslab.org/v9/logos/tfdimers__MD00566.png	ATXN1,B3GNT2,RCAN1,FCRLA,ADCY9,KLF3,ARID5A,UBASH3B,ADAMTS4,GPRC5A,TP53INP1
HES1(13g)	http://motifcollections.aertslab.org/v9/logos/hocomoco__HES1_HUMAN.H11MO.0.D.png	HES1,ONECUT2,NR4A2,CLDN14,KLF10,IER3,TMEM44-AS1,CACNA1H,LEAP2,LINC00514,ANKS1B,DLX2,EGR3
HES5(14g)	http://motifcollections.aertslab.org/v9/logos/elemento__CACGTGC.png	TRABD2B,SOCS3,HES5,GRIK5,SLC38A3,GNAT1,WIF1,ZG16B,AMER2,CDHR1,NEUROD1,GUCA1A,HEG1,ADRA2C
HES6(13g)	http://motifcollections.aertslab.org/v9/logos/dbcorrdb__SAP30__ENCSR000AQJ_1__m2.png	GAS5,ETS2,ERRFI1,RGCC,SLC12A8,ARHGEF19,CHKA,FBXO32,SLC20A1,TMEM217,PDPN,HLX,PTGR1
HIC1(423g)	http://motifcollections.aertslab.org/v9/logos/dbcorrdb__NELFE__ENCSR000DOF_1__m6.png	TWISTNB,ERVK13-1,C12orf75,RALGDS,SIPA1L3,PLEKHA3,CD83,PLPPR2,FXYD6,SEMA4C,S1PR2,VANGL1,SLC38A5,STK10,GFRA1,IGFBP4,TMEM158,MAP3K10,PRTG,C11orf96,NKX3-1,HHIP-AS1,TRAF3IP2-AS1,TRIM41,GOLGA6L4,WNT9A,KAZALD1,NOL4L,FAM83G,ZBED4,MIDN,PLEKHA2,BEND3,CEP170B,PPP1R18,NEFM,FAM102A,HTRA3,ACLY,PTP4A3,SCARB1,MICALL1,PAQR7,THUMPD3-AS1,ZBTB39,RPL29,MRI1,HOXB8,HEXIM1,DUSP6,CDKN2B-AS1,ST3GAL2,C11orf95,LINC01023,KLH…
HIVEP2(18g)	http://motifcollections.aertslab.org/v9/logos/hocomoco__ZEP2_HUMAN.H11MO.0.D.png	CSRNP1,FAM83G,SLC25A22,KBTBD8,CXCL3,GADD45B,HIVEP2,TRIB1,PIM2,ELK3,MAPK11,SGK1,CRYAB,SATB2-AS1,MYLPF,MAMDC2,CD83,HOXC-AS2
HIVEP3(14g)	http://motifcollections.aertslab.org/v9/logos/transfac_pro__M01223.png	SLC1A3,CDH19,PLP1,GAS7,SLC9A5,RNF128,IL6,TMEM74,CACNA1A,HMGCS1,RGS3,SIT1,SAMD5,FGFR4
HKR1(31g)	http://motifcollections.aertslab.org/v9/logos/transfac_pro__M05622.png	MKL1,KIRREL,RNF175,TOPORS-AS1,KCNN2,PADI1,C14orf2,FBXO18,LRRC1,LYPD6B,GRAMD3,LINC00998,CLSTN3,FAM134C,FAM212A,KIAA1033,JPH2,IGF2,C21orf59,C10orf11,MDFI,KIAA0430,CNTNAP2,LRRC16A,C22orf29,MATR3,WHSC1,PRDM16,TFAP2C,SYNPO,C1orf27
HLF(20g)	http://motifcollections.aertslab.org/v9/logos/transfac_pro__M01772.png	LAMA3,THSD4,TUBA1A,SGCA,ADM,IGF2-AS,COPZ1,CDH6,HNRNPH3,TRIM55,ZNF536,ZFP36L2,GRM5,PRG4,LAMA4,NR1D2,HAL,MYLK,HLF,TRH
HLX(14g)	http://motifcollections.aertslab.org/v9/logos/flyfactorsurvey__H2.0_Cell_FBgn0001170.png	HES6,SFRP2,LINC00623,FBXO32,LMCD1-AS1,NEFM,ISL2,HOXB13,ZSWIM4,RSPO3,TMEM56,SQSTM1,RRAD,SLC43A3
HMGA2(57g)	http://motifcollections.aertslab.org/v9/logos/transfac_pro__M07320.png	SUCO,SYT1,NRIP1,MIR137HG,LUZP2,CHD7,PDGFC,TNFAIP3,RGMB,PDE10A,ACVR1C,HERC4,NEFM,FRMD6,ADAM23,HMGA1,HMGA2,MAB21L2,FGF5,STK26,SPRY2,CCND1,HOXC11,KPNA4,ADAMTS6,TMEM200A,SPRY4,NCAM2,PPFIBP1,NEGR1,PTPRB,HIPK2,TMEM156,NRXN3,PDE7B,NEDD4L,HAND2,FRMPD4,HAS2,LETM2,NMT1,INHBA,FOXC2,PRKAR2B,LCP1,PHLDA1,RAI14,C5orf30,KCNQ5,SLC8A1,MECOM,IGF2BP1,DIAPH1,SLC4A4,BDNF,PTPRR,ETS1
HMGB2(16g)	http://motifcollections.aertslab.org/v9/logos/scertf__zhu.NHP6B.png	TPX2,APOLD1,CDC25B,KIF14,FAM111A,DEK,H2AFZ,DBF4,PIF1,HMGB2,CENPE,CEP55,UBALD2,MKI67,MXD3,GPSM2
HOXA10(282g)	http://motifcollections.aertslab.org/v9/logos/transfac_pro__M07257.png	SCRG1,AMOT,TCEANC,MARCKS,HOXB5,HOXB-AS3,HOXA10,AFF3,HOXA9,MYO16,FCHO1,NTN1,ZP3,ASIC1,TFAP2C,ZFHX2,SLC37A1,IRX6,MYOM2,ATP5G2,NPTX1,MYOM1,ITPR1,PLN,TSHZ1,H1FX,SDC1,SLC25A4,PTGDS,CARMN,ADAMTS5,ZNF521,PARP8,HOXA10-AS,ARMC4,CHRM2,NBEA,KLF14,PCA3,NXPH3,HOXA11,NLGN4X,PPARGC1A,PENK,CDH10,ACVR2A,SETBP1,TMEM135,PELI2,FBXL7,CSRP2,GCNT3,FAT4,ACPP,TTC23,FGF9,DPH1,TFAP2A,FGF7,KLHDC9,CDH3,AQP3,GATA2-AS1,LINC008…
HOXA11(101g)	http://motifcollections.aertslab.org/v9/logos/taipale_cyt_meth__HOXD9_GYAATAAAAN_FL_meth.png	HOXA11,HOXA9,HOXA10-AS,TFAP2A,HOXA13,HOXA10,PLEKHA2,CDV3,SOX9,HGF,THAP2,SGK1,SYT1,TBX3,PRR5,FGF9,TFAP2C,ARMC4,PTGER1,ACVR2A,SYTL4,RNF19B,RDH10,LINC00578,FBXO27,EFHD1,PHACTR1,LYPD6,TESK2,PELI2,CARMN,TMEM135,PUS3,COL6A3,TCP11L2,FADS2,LRRTM3,PPARGC1B,DIO2,DTNB,IKZF2,LIMCH1,CRADD,NES,ICA1L,VPS45,CCDC69,PRSS23,SFRP2,GFER,PLPP3,TPRG1,TLE4,NOTCH2NL,UCHL1,C1orf226,VCAN,ACTA2,HSD11B1,SLC25A19,HIST2H2AC,FO…
HOXA13(21g)	http://motifcollections.aertslab.org/v9/logos/taipale_cyt_meth__HOXD13_NCCAATAAAAN_eDBD.png	AARD,IL6ST,FAM129A,MIR99AHG,FLRT3,CSRNP3,HOTTIP,RASGRP3,EXPH5,RAB38,SFMBT2,BMP4,RXFP1,HOXA13,ZDBF2,FRY,MACROD2,SORBS2,EFNB2,MAP2,NCAM1
HOXA3(52g)	http://motifcollections.aertslab.org/v9/logos/cisbp__M0948.png	HOXA7,PDGFRA,HOXA6,RHOBTB3,SKAP2,GPX3,SMO,HOXA5,HOXA9,C1orf228,HOXA3,HOXA-AS2,PCSK9,HN1,VWA9,HOXA4,HOXA-AS3,C11orf84,VPRBP,C10orf76,G0S2,PPP1R14C,MATR3,SUN2,ADORA1,C10orf11,SLC12A7,STMN2,FAM171B,PDIA4,ISLR,NME1-NME2,SOX4,HOXB7,GREB1L,FAM43A,PLEKHG5,COMP,PPP2R4,MEIS2,PPDPF,HOXA2,HOXA10-AS,NFKBIZ,CCNG2,FAM60A,C1orf27,GATSL3,GLTSCR1L,CD24,PITX2,ABR
HOXA4(33g)	http://motifcollections.aertslab.org/v9/logos/cisbp__M0948.png	NFKBIZ,HOTAIRM1,SEC14L2,HOXA3,NR2F6,SMCR5,S100A5,STXBP5-AS1,HPCAL1,HOXB3,CDK2AP1,HOXA7,HOXA4,HOXA-AS2,HOXD8,DUSP16,HOXA9,PLA2G4A,PXYLP1,CNKSR2,HOXD-AS2,OSTN-AS1,SERGEF,MTA2,ARL6,NABP1,FAM72D,SKAP2,COLGALT1,CPEB4,EDNRA,LEMD3,GPRC5C
HOXA5(324g)	http://motifcollections.aertslab.org/v9/logos/idmmpmm__ftz.png	CD24,ALDH1A3,LACE1,HOXA-AS3,HOXA4,HOXA3,HOXA7,HOXA-AS2,ADAMTS10,HPCAL1,DDIT4,IRF2BPL,DUSP4,C1GALT1,COL27A1,TPM1,HOXA9,HOXA6,IRX1,HOXB7,KCND2,DPYSL3,NR4A1,BAIAP2-AS1,FAM150B,EGR3,RHOBTB3,THRB,ADAMTSL3,KLF4,HOXA5,WNT9A,HOXA2,SMOC1,ADORA1,PTGDS,KIAA1456,MAPRE2,PTPRN2,LDLRAD4,STK38L,STXBP5-AS1,TMBIM1,P3H2,LIN7A,ERN1,HDGFRP2,STRA6,C16orf13,MGEA5,SUN2,ZCCHC6,CLU,ZC3H12A,MRPS6,NRXN2,CIRBP,HAND2-AS1,ZNF3…
HOXA6(37g)	http://motifcollections.aertslab.org/v9/logos/flyfactorsurvey__CG12361_SOLEXA_FBgn0250756.png	ANTXR2,LOXL2,BNC1,TRPV2,ADAM19,SLC8A1,ATF5,SCARA5,HOXA3,HOXA7,HOXA6,HAND2,NR3C1,CDH2,HOXA-AS2,HOXA9,SIM2,RHOBTB3,SKAP2,HOXB7,HOXA5,PEG10,PAPPA,PITX2,ALDH1A3,G0S2,BHLHE41,SLC5A3,VLDLR-AS1,MYO10,CDC25B,INHBA,RFWD3,DDIT4L,LSP1,ATOH8,IER3
HOXA7(290g)	http://motifcollections.aertslab.org/v9/logos/cisbp__M1157.png	GPR68,HOXA7,HOXA1,PITX2,FBLN2,RHOD,FIGN,ISLR,PRKCZ,VCAN,ATF5,THBS1,AVPI1,GPX1,DCAF17,HOXA-AS2,HAND2-AS1,ATP5G2,HOTAIRM1,HOXD8,HEG1,APLP2,TNFRSF25,WWTR1,LYPD1,FADS2,SKAP2,BCAS1,XYLT1,LINC00116,SARM1,MXD1,PID1,SNHG5,DSCR3,CDK2AP1,CSF1,NTN4,HPCAL1,CREB5,ZFP30,PTRF,HOXA3,HOXD9,EYA2,VEGFA,HTRA3,HEBP2,AIF1L,C16orf13,MT1E,HOXA5,SFN,TCEB2,PSD3,FAM171A2,POP5,LTBP3,CIRBP,HOXA-AS3,HOXA4,HDAC4,SEMA3D,NPAS1,S…
HOXA9(152g)	http://motifcollections.aertslab.org/v9/logos/taipale_cyt_meth__CDX2_NYAATAAAN_eDBD.png	HOXA3,TNNT3,HOXA-AS2,KLHL29,SKAP2,LBX2-AS1,HOXC11,HOXA10,MOXD1,NHSL1,VLDLR,HMGCS1,HOXA5,HOXA11,FERMT1,FHL3,LINC01050,FANCC,LINC01426,ST7-OT4,PTCH2,IL33,MYOM2,TMEM198,HOTAIRM1,XYLT1,TSPAN9,PLAU,SMARCAD1,CLU,PGBD5,MSMO1,CRYAB,NECTIN4,HOXA7,HOXB8,PROSER2,INSIG1,PCBP2-OT1,HOXB4,HOXA6,HOXA9,HOXA10-AS,LRP4,LINC01311,KCNQ5-IT1,RTFDC1,PPP2R4,NNAT,PPP2R2C,ATP5G1,FLRT2,TWIST2,ARHGAP27,SHFM1,RHBDF2,GABPB1,A…
HOXB3(219g)	http://motifcollections.aertslab.org/v9/logos/cisbp__M0949.png	GREB1L,LRRC8E,NR2F2-AS1,COL6A3,ISLR,TRPC4,TLX2,ADGRL1,LRRC15,SPTY2D1,TLE6,TGFB1,PODXL,SLC10A7,HOXB8,TAF4B,FAM72B,NR4A1,SNAI1,FGD5,RGS12,KLF3-AS1,ANPEP,FZD3,GRIA3,CAP1,IRX5,HOXB-AS3,FAM43A,HOXB5,MMP16,TSHZ2,VCAN,CHL1,BHLHE40,HOXB2,CCND1,ZNF839,HOXC6,SPRY4,SCUBE3,EDEM1,GOLGA8A,TMEM200B,MMP14,SOCS2-AS1,TRIM2,RHCE,ENOX1,TNC,CYP26B1,HAS2,UBR5,LMO2,ERF,TNK2,ZFP36L1,SYVN1,WNT7B,CALB2,HIC1,BICC1,HOXC11,G…
HOXB5(21g)	http://motifcollections.aertslab.org/v9/logos/flyfactorsurvey__CG12361_SOLEXA_FBgn0250756.png	EMX2OS,HAND2,HOXB6,EHD4,INSIG1,OPCML,HOXB3,HOXB2,HOXB5,EMX2,SDC1,HOXB7,NPFF,HOXB-AS3,KCNMA1,NTNG1,GAS7,NR1D1,HIC1,NPTX1,HOXB8
HOXB6(162g)	http://motifcollections.aertslab.org/v9/logos/flyfactorsurvey__AbdB_SOLEXA_FBgn0000015.png	MMP17,DDIT4L,TUBA1C,ANGPTL4,BMPR1B,IL24,PTCH2,HOMER2,MESP2,CNIH3,ZC4H2,FADS2,CHST8,ARNTL,FAM83G,PC,ASAP1,PHF5A,HOXB8,HAND2,PHLDA2,ZIC4,ZIC1,KCNS2,CTHRC1,SCD,EDNRA,FOXP4-AS1,IRX1,OLFM2,HOXB-AS3,HOXB5,HOXB6,KLF3-AS1,HOXB2,HAS2,INSIG1,FBXL17,PMAIP1,RIMS1,SLC20A1,ESRRA,DUSP16,TMEM145,HOXB7,TSPAN13,TNFAIP8L3,EFR3B,PFKFB3,ST7-OT4,NRP1,RHBDL3,CENPI,S100A16,SLC4A4,NR3C2,COCH,C4orf36,SNAI1,GAS7,TGFB1,HOXB…
HOXB7(498g)	http://motifcollections.aertslab.org/v9/logos/cisbp__M1157.png	HOXD8,HOTAIRM1,DOK7,PITX2,RIMS1,PLEKHG5,HOXA3,HOXA6,HOXB7,CDC42EP3,HOXB5,HOXB-AS3,HOXB3,HOXA5,ALPL,ZIC1,HOXB6,GPR4,PCSK9,HOXB9,HOXB8,HOXA-AS3,HOXB4,HOXD9,HOXA7,SMCR5,HOXA-AS2,HOXC11,FADS2,SNHG9,HOXB2,ALDH1A3,SCUBE3,CLDN11,HOXA4,ADAM12,SPRY4,LMO3,RPP25,BMP2,PCDH1,TNNT3,E2F7,OLFM1,KCNE1,ADD3-AS1,ELOVL6,PDGFRA,CD24,HAGLROS,LINC01435,FAM72D,TSPAN14,TMEFF1,PTGES2,GPC4,SCARA3,ITGA9,APCDD1L,SKAP2,HOXA2,…
HOXB8(44g)	http://motifcollections.aertslab.org/v9/logos/taipale_cyt_meth__HOXA11_RGYAATAAAAN_eDBD_meth.png	RUSC1,HOXA9,HOXB8,HOXA3,HOXB4,IRX1,HOXB7,HOXC5,HAGLR,LINC00311,FIBCD1,ZIC1,HOXB3,ISLR,COL3A1,KRT34,CD36,NR4A2,HOXB6,HOXA5,GAS1,HOXB5,MRAS,KCTD12,F3,INPP5F,KIAA0355,DGAT2,S100A2,CDC42SE1,RAI1,ADNP,NMNAT2,RAC2,LRP5,SLC9A3R2,SYVN1,RNASEH2B-AS1,CLDN11,LFNG,CLK1,NR3C2,SLC2A3,OTUD7B
HOXB9(12g)	http://motifcollections.aertslab.org/v9/logos/taipale_cyt_meth__HOXC12_GGTAATAAAAN_eDBD_meth.png	CD93,HOXB9,LINC00303,HOXB7,PLVAP,LGALS4,APLN,HSD17B2,ENC1,SOX7,VWF,CDH5
HOXC10(438g)	http://motifcollections.aertslab.org/v9/logos/cisbp__M4790.png	MXRA7,CRIM1,DIXDC1,DENND3,RGS14,MIR210HG,MARCKS,UROS,MYL6B,VAT1,SRRM3,HOTAIR,HOXC11,HOXC10,HOXC9,HOXB-AS3,MIR100HG,LSP1,NBPF12,KCNMA1,EIF4EBP2,ELL2,NBPF15,MXD4,RCAN3,SLC38A2,NPAS1,PPP1R14C,BICDL2,RPS6KA6,MIRLET7BHG,FAT1,NRTN,TNFRSF11A,EMX2,NRN1,EMX2OS,AP1S2,CELF6,COL12A1,NXN,FGFRL1,HECA,HCRTR1,PRKAG2,HTRA3,RNF152,KRT7,KLF16,RHBDL2,CCT8,HOXA7,SNPH,GAS2L1,HSPB7,LINC01121,INPP4A,HOXC6,TBX15,HOXC8,HC…
HOXC11(238g)	http://motifcollections.aertslab.org/v9/logos/taipale__HOXC12_DBD_NGTCGTAAAAN.png	HOTAIR,HOXC11,HOXC4,HOXC10,MIR155HG,HAND2,HOXB-AS3,HOXC12,SCUBE3,KCNAB2,MEF2D,SERTAD2,TRIB2,ZNF512B,ZFP36L2,UBASH3B,DDAH1,HOXB7,KLF12,IGFBP5,ADGRL2,MARCKS,DDIT4,NPAS1,PRUNE2,HOXB5,RIMS1,HSPB1,LCAT,LBX2,SPRED3,HSPA2,EGR3,KLF6,MCRIP2,LINC01301,AP1S2,CCDC68,MXRA7,FRMD6,PRSS23,SNHG5,SPATA18,HOXB3,ASIC1,BCL7A,THRB,NEURL1B,APLP2,EIF5A,NRG1,LINC00472,RNF182,PLCB4,CHST3,MARCH4,BIN1,ALPL,SFTA1P,HMGA2,HMGB…
HOXC12(58g)	http://motifcollections.aertslab.org/v9/logos/cisbp__M1006.png	HOTAIR,TMEM200A,PPP1R14A,LMO7-AS1,STMN2,AQP1,GPCPD1,SNTB1,FEZ2,AP1S2,FRMPD1,AOC3,CCZ1B,HOXC11,HDAC9,PDE1A,DUSP4,SCUBE3,KCNMA1,NUAK1,LBH,DLX3,RELN,LRRN1,HOXC12,FLNC,HOXC13,SOCS2-AS1,ADRA2A,RGS16,OAF,TINAGL1,CDH13,GULP1,HOXC13-AS,TMEM255A,NMNAT2,SERINC2,NRG1,S1PR1,SFTA1P,TEAD3,C1orf198,HSPB1,DKK1,RPS6KA6,SMYD3,BOK,TUBB3,PRSS23,LOXL2,LINC01142,HEBP2,HMOX1,MYEOV,CRYAB,FOXC1,CCDC50
HOXC13(73g)	http://motifcollections.aertslab.org/v9/logos/cisbp__M5534.png	PLK3,KCNK1,ATP10D,PAMR1,FBXW7,NPAS1,CCND2,PRSS23,HDAC9,FAM234A,PTPRM,ADGRF5,DUSP2,HOXC13,SLC24A4,ANO1,DUSP6,VEPH1,AQP1,STOM,FGD5,ITGA4,HOXC13-AS,YPEL2,SFTA1P,FEZ2,IGFBP3,HOTAIR,HOXC11,HOXC12,EPAS1,SCUBE3,KRT86,SLC25A30,CYGB,ZFAND5,CYP26B1,GSG1,PDE1A,COL3A1,HIST2H2BE,MFAP3L,FMOD,OXTR,CD36,ZNF219,GPC4,GDF10,IER5,HIST1H2AC,KCTD20,SLC2A3,C1orf198,DISP2,MXRA7,FARP1,STMN2,MEG8,MNT,CDH13,ZBTB7B,HSPB1,PL…
HOXC4(72g)	http://motifcollections.aertslab.org/v9/logos/taipale_cyt_meth__DLX3_NTCGTTAN_eDBD_meth.png	HOXB-AS3,HOXC4,INTS6-AS1,KCNMA1,GATA2-AS1,NFATC1,FTCDNL1,HOXA-AS2,FBXO36,HAND2-AS1,SOCS2,F3,FLNC,GOLGA8B,HULC,BAMBI,SLC12A5,DGAT2,HOXC13-AS,HOXB5,E2F7,WNT11,SPX,MATN3,MAST4,SCD,RDH10,GHR,CLU,GREB1L,SLC39A11,HMGCS1,TMEM94,KCNAB2,ZFAND3,DENND5B,SOX9,SRGAP2B,KCTD15,NOVA1,IST1,CD24,MEIS2,ELMO2,NFE2L1,ETV1,TET2,LGR4,NET1,CACFD1,RNF2,SERINC2,MT1E,SAMD14,SETD1A,TMTC2,RBM24,TEF,RIMS1,ALG10B,SPACA6,CNKSR3…
HOXC5(30g)	http://motifcollections.aertslab.org/v9/logos/cisbp__M4737.png	HOXC5,TBX1,SEMA6C,JAG1,PIM1,NPAS1,CREB5,AIF1L,WNT9A,CARMIL2,PITPNM1,SCARA5,PRG4,SAMD4A,PLXNA2,UBALD1,TNNT3,APOLD1,EIF2AK3,C6orf132,LGI2,HSPB8,NECTIN1,NPTX1,IRX1,C11orf96,EDEM1,SKAP2,NEFM,DUSP6
HOXC6(856g)	http://motifcollections.aertslab.org/v9/logos/cisbp__M0913.png	LMO7-AS1,OAF,EMP1,HOXC9,NTRK3,HOXB3,PCGF3,CNOT6,SLCO2A1,FAM72D,FAM72C,MYADM,BGN,SRGAP2B,HOXB6,MARCKS,CYGB,PTPN9,NAV1,ENG,EXTL3,NPTN-IT1,HOXC-AS2,SGMS1-AS1,TMED7,PHF2,RIMS1,FAM71D,CDK2AP1,HOXC10,HOXC8,LINC01578,GAS1RR,ELL2,LRRC15,NR3C2,F3,DLEU1,SATB2-AS1,FN1,CHST3,PDE7A,CRIM1,HOXB4,CSNK1E,HOXC6,HOXC5,MEIS3,HOXB7,EFR3B,JADE1,TBX2,TNS1,ADGRL2,LSP1,SCN8A,PCDH9,ID3,SLC43A2,WNT11,ADAM12,SMAD6,HOXC4,TME…
HOXC8(870g)	http://motifcollections.aertslab.org/v9/logos/cisbp__M1157.png	CDK2AP1,HOXC6,MEG3,KRT7,PDE8A,SLC39A13,DOCK5,ADA,SPHK1,B4GALT1,WASF3,HOXC10,P2RX5,CCSER2,FAM83G,GOLPH3,KATNAL1,DVL1,SSTR1,SNHG9,TERC,HOXB7,HOXC8,AK4,FN1,HIC2,LMBR1L,SH3KBP1,WIZ,BEGAIN,ROBO2,AMMECR1L,LASP1,TEAD1,PPP3R1,SNX25,DAB1,EPB41L4A-AS1,NRXN3,LINC00911,TPM1,ELL2,ZNF664,B4GALT6,POLN,PRLR,DDAH1,RPL17,LNPEP,ADGRL4,RPS6KA6,BCAS1,PRG2,RNF14,TGFBI,RIMS1,HOTAIRM1,JMJD6,CHP1,ELN,CAPSL,LINC01224,KLHL…
HOXC9(454g)	http://motifcollections.aertslab.org/v9/logos/hocomoco__HXD12_HUMAN.H11MO.0.D.png	TRIM8,HOXC10,HOTAIRM1,ACTC1,PLPP7,MIRLET7BHG,UBALD2,ID1,NANOS1,HOXC-AS1,NOG,ADAP1,TRPV2,LINC01301,NPR3,RUNDC3B,HOXA9,MSX1,HOXC9,TLE3,HOXA3,HOXD4,GABPB1,DUSP4,IRX1,KDM7A,BACH2,ERF,HOXC6,HOXC5,BAHCC1,FOSL2,TMEM94,SAMD11,SOCS2,HAND2,HAND2-AS1,HOXC11,FGFR3,SLC1A2,LINC01578,TLE1,LMX1B,HOXC8,HOXB3,NOL4L,PTH1R,LEMD2,CDH4,CNTN1,DCLK3,TOX2,AGAP5,C2CD5,HOXB2,ID3,AMY2B,GCLC,OPCML,MYL10,DEPDC7,RGMB-AS1,FBXL1…
HOXD10(14g)	http://motifcollections.aertslab.org/v9/logos/taipale__HOXD11_DBD_GTCGTWAAAN.png	HOXD11,NR2F1,TET1,LYPD6,SCN9A,SH3BP1,SLC24A3,CHD8,HOXD10,BMP4,PLD1,SLCO4A1,CUX1,HOXD9
HOXD11(388g)	http://motifcollections.aertslab.org/v9/logos/cisbp__M5546.png	STXBP5L,IGF2BP1,FBLIM1,MECOM,HOXA13,HOXD10,TRHDE,FSTL3,MDK,CYR61,LIMCH1,DHRS3,NCAM1,ADAMTS15,HOXA10-AS,HOXD9,HOXD13,SVEP1,KLF2,SULF1,DNAJC22,LMF1,SPTAN1,RAB3IP,BTBD11,REEP2,NECTIN2,HOXD11,EFNB2,IGF2BP3,PTK2B,RTN1,DNAJA2,EDN1,NEDD4L,URAD,MARCH10,ARHGAP11B,RASGRF2,FBXO2,EFNA5,PELO,LGALSL,KLHL11,L3MBTL3,NEXN,MYO1C,FRRS1,NAT14,TUBA4A,ABCA1,ADRM1,PCDH7,SPRED3,BAG5,EVI5,SH3TC1,UVSSA,GFPT2,TMEM51,PLD5,C…
HOXD8(118g)	http://motifcollections.aertslab.org/v9/logos/cisbp__M1157.png	HOXD-AS2,FAM155A,FXYD6,SERINC2,HOXA7,LINC01117,RPP25,MBNL3,NR2F2,ADD3-AS1,RBMS3-AS3,LINC01144,DDIT4,HOXD8,LINC01504,HOXD9,HOXA3,HOXA-AS3,HOXA4,HOXD4,HOXD3,BCL11B,TMEM117,GATA2,HAGLR,JADE3,EPHB3,LMO3,IRX3,RFX8,PDE7B,H1FX-AS1,HOXD1,HOXA6,HOXC11,HOXB7,CDK2AP1,NR2F1-AS1,VIM,NECTIN1,EYA2,MYC,DUSP4,NPAS3,HOTAIRM1,DTX2,METRNL,JAG1,ID3,DLG4,LINC01151,TMEM200B,NOG,HOXC-AS1,G0S2,PPP1R12B,POMC,RPS10,SLC17A7…
HOXD9(29g)	http://motifcollections.aertslab.org/v9/logos/taipale_cyt_meth__HOXC9_GTCGTAAAAN_FL.png	HAPLN1,REEP2,AMIGO2,PCED1B,CSRP1,PKP2,STK33,HOXD10,EFNB2,SLC9A3R1,LINGO2,SAMD12,SIM2,PCDH10,TPD52,NUAK1,CHD7,TBX20,IL1A,BCHE,HOXD9,HOXB7,PITX2,SMCR5,KSR1,HOXD11,HOXA7,JUP,WNT4
HSF1(27g)	http://motifcollections.aertslab.org/v9/logos/transfac_pro__M09231.png	ADM,DGKI,CD36,KCNQ3,UNC5B-AS1,KCNMA1,GDNF,TSSC4,PHLDA3,HMOX1,DNM3OS,SMYD3,HSBP1L1,TEX41,POSTN,CDKN1A,SPHK1,CD72,FTL,DRAM1,RRAGD,FTH1,SLC43A3,BOK-AS1,TMEM99,VAC14,MATN4
IRF1(173g)	http://motifcollections.aertslab.org/v9/logos/jaspar__MA0050.2.png	IL33,FUT10,PER2,C5orf56,CNP,PDGFRB,PAQR8,SLC7A11,ZFYVE26,SERPINB9P1,SNHG19,NTN4,SMARCD3,RSF1,TINAGL1,CCDC36,SH2D4A,IFIT3,TRIM56,DUSP10,APOL4,NR2F1,IL18BP,DCHS1,ATF3,IL7,LPP-AS2,APOL6,RBM43,ATOH8,TFAP2A-AS1,NFKBIE,TTN-AS1,SMAD3,MBTD1,TP53I11,MFSD2B,SLC6A6,TNFAIP3,BCAS3,OGFR,BMF,TMCC1,CCZ1B,IFIT2,XAF1,PLEKHH2,IRF1,TRIM25,CCDC69,CC2D1A,SLC3A2,TESK2,NPIPB5,VEGFA,RAPGEF3,DPP4,FOXO4,HERC1,MOCS3,NFKB2,R…
IRF2(766g)	http://motifcollections.aertslab.org/v9/logos/cisbp__M6309.png	DDX60,SFMBT2,THNSL1,GHR,BAZ2B,FBXL14,SLC39A8,MBNL3,ZHX1-C8orf76,CCDC146,PELI2,STAT5A,CNKSR3,HOXA11,TSPOAP1,PPP2R2B,LRIG3,MX2,IL1R1,TFAP2A,TXNIP,CDON,VWA5A,TTLL7,TCAF2,RGMA,PLSCR1,FOXF2,CARD16,CASP1,RBM43,DGKH,TNFAIP8,RCAN2,ESR1,NR5A2,AKR1B1,IL15,IL6R,PARP14,IL6ST,PARP4,RAB20,OSR2,FILIP1L,SLC4A5,SLC2A12,ABLIM1,NMNAT3,ARL4C,TNFSF10,EGFL6,CREBRF,HTR2B,APOBEC3G,N4BP2L1,FAM124A,BANK1,PRTG,FOXQ1,SCN2A,…
IRF3(201g)	http://motifcollections.aertslab.org/v9/logos/dbcorrdb__IRF3__ENCSR000EEJ_1__m1.png	SLC39A4,HDAC6,CNN1,EEF1A2,FAM213A,LTBP4,CIRBP-AS1,GCHFR,JUN,NMT1,TLE4,MRM3,LPXN,LRRC45,ETV4,LYPD6,SLCO3A1,NRP2,F10,RASSF2,PIN1,LINC01089,RHOF,WDR62,TYSND1,GCNT1,DDX54,TRAPPC6A,HSPA8,ANKRD49,DAPK3,UCP2,ELAC2,MYRF,EML2,FH,ZNF143,ZNF775,DGKZ,FICD,RFX5,NSDHL,SLC9A3R1,RASSF7,LRRC14,RNFT2,PCDHGC3,EPS8L1,PRKCZ,QPCTL,GLA,PAFAH1B3,LETM2,HIST1H2AC,PLA2G15,FAM199X,TAF6L,HIST2H2AC,MED29,ZSCAN2,HYI,HMGN3-AS1,…
IRF4(42g)	http://motifcollections.aertslab.org/v9/logos/cisbp__M5576.png	PDGFD,STON2,SVIL,ZFPM2,CD79B,ITPKB,CYP27C1,STAT1,CDH18,IRF4,IL6R,BTN3A1,IGF1R,FOXQ1,ADAMTS5,IFI44L,SLC7A14,CHI3L2,CXCL12,TNFAIP2,FGD4,HELB,PCYOX1,FGL2,ABCA6,ZNF438,IFITM1,HTR2B,IRX5,PTGIS,TGFBR3,MAP2,SYT14,MRPS6,FZD10-AS1,ABCA8,ABCA9,CCDC113,FAM117A,BDKRB2,FAM124B,CYP1B1
IRF5(129g)	http://motifcollections.aertslab.org/v9/logos/cisbp__M4489.png	FCGR2B,IRF5,CD53,CYBB,FGR,SLCO2B1,PIK3AP1,HLA-DQA1,LYZ,RUNX3,RBM47,LAPTM5,MARCH1,SAMSN1,CMKLR1,CCL4,CD37,IL10,CD4,PTPN6,MSR1,C3AR1,TNFRSF1B,SLAMF8,MS4A7,LGMN,CCL3,CCL3L1,C1QB,CD74,PTPRC,LST1,MMP9,DAPP1,SDS,SIGLEC9,GPR65,PIK3R5,TNF,CD84,KLHL6,SCN3A,NCF4,GM2A,VSIG4,C1QC,TFEC,THEMIS2,ALDH1A2,NCKAP1L,CD52,TMPRSS2,GPR183,WAS,C1QA,RBP1,CTSB,MRC1,CD14,C1QTNF7,CD48,NPL,ACP5,CTSZ,PLEK,NCF2,CYTH4,MGAT4A,IT…
IRF6(36g)	http://motifcollections.aertslab.org/v9/logos/transfac_pro__M02768.png	IFIT2,DENND2A,SYT14,NR1H3,ATP8B3,KANK4,NR4A3,IRF6,HSD11B1,SOX18,MALL,ARID5A,KLF4,G0S2,TRIM38,ALCAM,C1GALT1,BMF,LINC01239,ARMC9,HNRNPUL1,ASCC1,FRAS1,CPM,C1orf74,ARRDC3,PARD3B,SLC39A10,KIDINS220,DCTN1,AUH,GPM6B,NPR3,ACAN,SACS,CCDC51
IRF7(162g)	http://motifcollections.aertslab.org/v9/logos/cisbp__M4635.png	MDK,USP18,IFIT3,IFIT1,MX2,IRF7,ISG20,RAI2,HERC5,SDPR,CMPK2,RAB11FIP2,IGF2,TRIM26,SLC5A3,CYS1,KRT17,SULT1A1,CIART,SLC29A1,HERC6,ISG15,MX1,IFI6,RSAD2,COL12A1,IGFBP7,SELM,STOX2,TSC22D3,ATP5A1,SHROOM3,OAS1,TNNC1,TMEM59L,KRT16,TFAP2A-AS1,DFNA5,SOX4,AVPI1,LSAMP,SLC11A2,NLRP1,FAM21C,GATSL3,IGFBP5,RFTN2,ARHGEF10L,TMEM26,C16orf52,ADAMTS3,FAM63B,IFITM1,ATP5O,RAB7B,TPGS1,SH3BP1,OCLN,CA5B,MITF,TJAP1,DYRK1A,A…
IRF8(318g)	http://motifcollections.aertslab.org/v9/logos/taipale_cyt_meth__SPIB_RAWWGRGGAAGTN_FL_meth.png	NCF4,CCL2,FGR,CSF1R,RPS6KA1,ATP8B4,HLA-DQA1,GM2A,LYN,ARHGAP25,PIK3AP1,TRPV4,VSIG4,PLEK,P2RY6,F11R,CYTH4,SAMSN1,MCTP1,SEMA4A,RGCC,LCP1,DOCK4,C1QC,PARVG,SLC15A3,MARCH1,CD14,CMKLR1,PTAFR,KCTD12,PTPN6,ITGAX,SLCO2B1,TBXAS1,PTPRO,GPR65,LYZ,CYBB,RBM47,MYO1G,MIR3142HG,GPR183,SDS,DOK2,CD28,LHFPL2,S100A8,PIK3R5,NCF2,RASGRP3,GMFG,RCSD1,FXYD2,DAPP1,IQGAP2,CD4,KCNAB2,CCL3L1,TLR5,ADAM28,PTPRC,CPM,IL18,SNCA,PLB…
IRF9(17g)	http://motifcollections.aertslab.org/v9/logos/hocomoco__IRF1_MOUSE.H11MO.0.A.png	LAG3,IRF9,IFIT2,LMO3,ACSL5,NFATC1,LINC00173,AGPAT3,MEF2C,ISLR2,THEMIS2,APCDD1L,DPP3,C11orf96,NEAT1,LINC01322,CRYAB
IRX1(10g)	http://motifcollections.aertslab.org/v9/logos/cisbp__M2026.png	SEC16B,IRX1,CASC15,AMY2B,IGF1,RFX7,ZFP41,NEK9,SKIDA1,IL34
IRX3(511g)	http://motifcollections.aertslab.org/v9/logos/cisbp__M0871.png	SDC2,EVA1A,ZNF395,KAZALD1,LRRC4,RAB34,KDM7A,LINC01481,BEND5,RGS14,ALDOA,IGF2,FAM46A,C17orf96,COL27A1,TUBA1C,LOXL1,MMP2,EIF4EBP1,CENPE,CRABP2,BGN,C16orf13,IGFBP2,COL6A3,CLCF1,EGR1,LINC01024,ANKH,OLFM2,ERRFI1,WNT5A,GSE1,RPL21,EGLN2,SLC4A7,PDK1,EYA4,WNT9A,LINGO1,CBLB,FGFRL1,SOCS2,TMEM55A,TENM2,SIAH1,SETMAR,CRYAB,NET1,ALPL,KCNN4,SATB2,MXI1,SLC1A4,CBFA2T2,IGFBP4,C1GALT1,ADAMTS10,SOX12,MLLT6,SVIL-AS1,M…
JDP2(386g)	http://motifcollections.aertslab.org/v9/logos/cisbp__M4895.png	PCK2,HEG1,PHGDH,TTC39B,ATE1,CHAC1,NCOA7,SLC38A1,DDIT4,ARHGAP26,NBR2,WARS,SLC7A11,AFF3,ZCCHC9,IRF2BPL,SGK1,TMEM59L,PDGFRA,CARS,CEP57,GABARAPL1,LINC01133,PSAT1,ZBTB10,TNFAIP6,ALDH1L2,MKNK2,NSUN4,MKX,C2orf74,SLC1A5,CDH23,SNED1,TUNAR,ATF5,APOL6,AARS,VLDLR,PDGFD,SOCS2,SERPINH1,IL20RB,LIMS2,PRNP,CD248,CSF1,RARG,FYN,EIF1,EPS15,HERPUD1,HSPA9,YPEL2,RHOQ,SSX2IP,KIAA1217,NHSL1,FKBP9,SPOCK1,VEGFA,CREB5,KIAA0…
JUN(350g)	http://motifcollections.aertslab.org/v9/logos/cisbp__M0787.png	PPP1R15A,ANK3,CAPSL,RGS12,NFKBIZ,RHOB,PLK3,ATF3,FOSB,RGS3,RUNX2,SOX4,GPM6B,RND3,SAT1,FOS,KIAA0408,PEX5L,KRT23,PARD6B,WBP2NL,JUN,KIF5C,KLF6,LUZP1,ZNF710,EGR1,COL12A1,SESN3,SLC23A2,NGFR,KIF13B,IER2,JUNB,DUSP6,SPATS2,DOCK3,ITGB8,SRPX2,KLF2,BCL11B,C1orf74,WSB1,ITGA6,TBX3,MET,NR1D1,UACA,SYT11,PTPRS,PLP1,NEURL4,SMARCA5,SLC30A3,GAP43,ZFAND2A,EPC1,RNF128,CYHR1,RAD23A,GUK1,PHACTR1,PPP3R1,G3BP2,HTATSF1,CRA…
JUNB(393g)	http://motifcollections.aertslab.org/v9/logos/hocomoco__JUNB_HUMAN.H11MO.0.A.png	KLF9,JUN,BBC3,FOSB,MIDN,ZFP36,TNFRSF1A,IGFBP4,BCL3,PIM1,PLEKHF1,FGF7,CEBPB,ZC3H12A,HTRA1,FN1,PNRC1,IER2,PCOLCE,PDGFRB,HERPUD1,RARA,KDM6B,BHLHE40,FAM20A,SATB1,MXI1,INSIG1,TRPS1,SULF2,CRELD1,EGR3,JUNB,HOOK2,AP4S1,UNC5B,RUNX1,PTPRM,COL1A1,VASN,PRKCDBP,MMP2,FOS,ZFP36L1,NFIL3,TRIB3,TBL1XR1,PER1,SNED1,ADD3,SIAH1,LSP1,LTBP2,CTSD,ALDH2,PAX8-AS1,CD63,CLDN14,ZSWIM4,EGR1,PPARA,KLF4,KDM5B,ADSSL1,GPC6,EEF1A1,…
JUND(2576g)	http://motifcollections.aertslab.org/v9/logos/dbcorrdb__ZMIZ1__ENCSR000EFQ_1__m1.png	RRAS,JUND,PLEKHH3,MASTL,TNXB,BIN1,GNAS,METRNL,ANXA5,MITF,S100A10,TWIST2,PLCD3,LGALS3,IGFBP6,AHNAK2,RHBDF1,SPTBN1,KLF4,ZFP36L2,AP2A1,AKAP9,SCN1B,GLIS2,SPTAN1,CNNM4,ADD3,KLF2,MYL12B,PTGIS,TRIOBP,IER5L,NUMBL,PIGP,CD248,ZNF579,TSHZ1,EVC2,GALNT12,KCNK4,CCDC102A,TM2D3,MAPK15,AVPI1,TOB1,SEPT9,PHACTR1,CD63,LIMS2,CST3,VEGFB,FAM114A1,NDFIP1,ARRB1,RAPGEF5,ZCCHC2,OGFR-AS1,ARID5A,PNPLA2,KCNJ2,MAP3K5,ARSA,TNKS…
KDM4B(14g)	http://motifcollections.aertslab.org/v9/logos/scertf__badis.GIS1.png	SORBS2,UNC13A,GRIN2D,HOXD4,ZIC4,PPM1H,VGF,STX1A,WNT5A,DYRK1B,SLC9A5,GRASP,RIMS1,ZSCAN5A
KDM5A(1055g)	http://motifcollections.aertslab.org/v9/logos/dbcorrdb__YY1__ENCSR000BPM_1__m1.png	PNISR,KAT6B,PUM1,ARID4A,ZNF432,BCOR,AKAP9,SYT11,CDKL5,GATA2-AS1,KMT5B,IWS1,SKAP2,TCAF1,RALGAPA1,ARID4B,HELZ,INA,ZC3H13,AMOT,KIDINS220,MID1,CEP85L,IGF2BP3,ZNRF2,ZBTB24,ZNF445,C5orf66,ATP7A,BLOC1S5,NPEPPS,CLCN3,ZNF106,AKAP13,PER2,MED13,SEC31A,TRIP11,PHLDB2,SYNPO2,TBC1D12,ZMYM4,SMARCAD1,POLR3B,GPAT3,STK11IP,ZNF597,NDUFAF5,CHD3,BTRC,CCDC186,NSD1,MIOS,PTPN4,MEIS1-AS2,PPP1R10,KYAT1,TNRC6B,BPTF,SPEN,DST…
KLF10(158g)	http://motifcollections.aertslab.org/v9/logos/hocomoco__KLF6_HUMAN.H11MO.0.A.png	CACNA1G,ZFP36L1,VGF,CLCF1,SMAD7,SPRY4,ELFN2,EGR1,ZNF296,MAPRE2,MAFB,SGK1,TMEM79,NR1D1,ZC3H12A,IRF2BPL,MAFK,ATF3,TOB1,NEXN-AS1,MIDN,ERF,BCL3,HEY1,DUSP1,BHLHE40,KLF10,LINC00311,VEGFA,SKIL,GLIS2-AS1,SEMA4B,RENBP,PCSK1,HLA-F-AS1,ARC,SNAI1,CSRNP1,JUNB,CNTN2,NR4A2,ITPRIP,CTTNBP2NL,EDA,RRAD,HES1,SCART1,NDUFA4L2,HSPB1,CORO2A,RASA4B,YOD1,CRYAB,SOCS3,PTGIR,KIAA0040,IER3,ERN1,TOB2,HOXC-AS2,COL5A3,CAMKK1,ELN…
KLF13(677g)	http://motifcollections.aertslab.org/v9/logos/predrem__nrMotif1294.png	ZBTB7B,MIDN,BCL9L,ERF,THRA,GLIS2,FBXO11,VAMP2,UNC13A,NLK,KLF3,MYADM,CCDC71L,KCNN4,ELFN1,SCART1,MKNK2,GLUL,ZMIZ1,KRAS,STMN2,TCF7,NDRG1,METRNL,BIN3,JAK1,COL6A3,RYBP,CHST15,CLK4,PTPRJ,GRAP,CXXC5,ZBTB7A,MEF2D,SETD1B,MMP14,HIC1,HOXB6,UBTF,RHBDF2,HOXC9,SOX13,SRGAP2B,SH3BP2,PPP1R13L,NOS3,KIAA2026,PPFIBP1,LMO4,ATP8B2,ST3GAL2,NABP1,DLX4,ABCC3,SOCS2,GRB10,KLF13,SARDH,A4GALT,S100A5,KLF16,NOTCH1,TOB2,TRPS1,S…
KLF15(27g)	http://motifcollections.aertslab.org/v9/logos/taipale_cyt_meth__SP2_NYWAGYCCCGCCCMCYN_eDBD_repr.png	PPP1R26,BMF,TOX2,UGCG,ANKRD6,DUSP5,PEAR1,RBAK,HDAC9,SNPH,RARA-AS1,SLC37A1,OTUB2,PPFIBP2,SESN3,EML2,MDM2,VMAC,HOXB-AS1,LDB2,INSIG2,PIEZO2,PHEX,FOXD3,PJA2,NFYB,MXI1
KLF16(877g)	http://motifcollections.aertslab.org/v9/logos/dbcorrdb__HDAC2__ENCSR000AQG_1__m4.png	MMP14,BAHD1,NOTCH1,NOTCH3,PPARGC1B,BAMBI,TFRC,ADAMTS10,PRRC2A,TBC1D14,SAPCD2,KCNC4,STC2,PLEKHA8,CASKIN2,BICD2,GABRE,FSCN1,PRKCD,IFFO2,TRAF3,ZFAT,CBFB,CERK,CDR2L,DOCK5,HAS2,MAN2A1,SLC19A1,CAMSAP1,RNF19B,NGEF,PPP1R18,VAV2,BEGAIN,TIMP3,CGGBP1,ARFGAP1,SLC16A1,CD83,LRFN4,RUSC2,NFYA,ABL1,VOPP1,DDIT4L,RGL1,RAB11FIP5,EPHB4,FAM53B,GNA13,ATP8B1,BRPF3,CANT1,LRP4,SS18,XPOT,COLGALT1,FAM168B,DCAF4,ST3GAL1,COL1…
KLF2(685g)	http://motifcollections.aertslab.org/v9/logos/hocomoco__KLF1_MOUSE.H11MO.0.A.png	LMCD1,PDLIM7,GATA6,SPTAN1,H1FX,LY6G5C,RASGRP2,C5orf66-AS1,NOTCH3,KLF9,KLF7,FBXO44,OLFML2A,PAWR,BAIAP2L1,SP2,AKAP12,SELM,TLCD2,C10orf54,MYH9,WNT2B,FLNA,NTRK2,DENND3,NDUFA4L2,KANK1,PDE1C,MAPKAPK3,ACAN,CTDSPL,WNK4,SNTA1,SOX4,PC,SCUBE3,PTPRS,TMEM246,YWHAH,ANPEP,STC2,ARHGEF17,G6PD,NFYB,LONRF1,FHL2,BASP1,LINC01133,MAPRE2,RCAN2,ATF3,METRNL,KCNK6,SARDH,SLC9A3R2,NIPSNAP1,SLC27A1,AHNAK2,LINC00893,SV2A,CRAB…
KLF3(858g)	http://motifcollections.aertslab.org/v9/logos/dbcorrdb__BRF1__ENCSR000DOJ_1__m2.png	PHLDB1,TSHZ2,NFIA,ADGRL2,ERRFI1,PHC1,DUSP14,TP53I11,UGDH,LMO2,FXYD6,ARHGAP12,SESN1,SEMA4A,TSC22D1,MAP3K8,IRF4,HRH1,FAM102A,KIAA0513,CYB561,RADIL,ITGA6,KMT2C,LIMS2,CYP1B1,DST,MTMR11,ITGB7,HTRA3,EIF1B,SCARA3,HIP1,F3,PDLIM5,PLEKHF1,TRIB2,TXNIP,PPP1R26,KCND2,GPR68,ZNF503,PBX1,CD248,ADD3,ELL2,DUSP4,ST3GAL5,FAM20A,TSPAN2,METRNL,KLF3,DPYSL2,MYADM,SUSD3,GREB1L,SPTBN1,FXYD3,GXYLT2,NRF1,DSE,ALDH1A3,SRGAP2,…
KLF4(1711g)	http://motifcollections.aertslab.org/v9/logos/transfac_pro__M07281.png	CRLF1,H1F0,WNT9A,OAF,HSPA12A,ZCCHC24,PLCD1,LINC01133,LRRC8D,FYN,DKK1,TMEM14A,C6orf132,ENOX1,DENND2C,DUSP14,SH3D19,CHST15,S100A4,GPR153,CCPG1,KIAA1671,WIPF2,GRIP2,C5AR2,PLCD3,CGREF1,RCAN1,ISL2,LPAR4,TRIM25,NCOA7,METRNL,CLIC3,LRRC2,GLIS2,MAPT,LSP1,TNXB,ITPR3,ZC3H12A,CD248,FGF9,ELFN1,IRF2BPL,FGF18,ARHGAP27,ELK3,KAZALD1,KRT16,MN1,ABI3,ISLR2,PRRX1,FGF16,GPER1,VGLL4,TSKS,TGFBR3,HTRA3,FAM20C,CAPN1,CPT1A…
KLF6(1411g)	http://motifcollections.aertslab.org/v9/logos/transfac_pro__M07461.png	GNB2,RUNX2,FHL3,EGR1,PPFIA4,MAPK11,AKT2,KIAA0040,SDC3,GRIA3,CAMTA2,ENG,FSD1L,SLC27A4,PRR19,ERF,MMP14,SRGAP2B,TNXB,MAG,UBALD2,PCDH1,ITPRIP,SATB2,PIEZO1,TRAF4,LINC01220,MRC2,ADGRG1,PIM1,STEAP3,TNK2,MYC,INPP5B,NRSN2,SERPINE1,BCL9L,BAZ2A,THRA,KCND1,TEAD3,FLNC,LASP1,HOXC6,HIC1,MYH9,PCBP4,TSHZ3,KIAA2026,TAB2,RELB,SMG1,ZFHX2,BGN,ADAMTS4,ZNF217,STAT6,SDC1,PPM1A,TBX1,ATXN1L,NCK2,COL6A3,CDYL2,ARF6,HIPK1-AS…
KLF7(73g)	http://motifcollections.aertslab.org/v9/logos/jaspar__MA0599.1.png	RAP1GAP,HOTAIRM1,SNAI1,TNS1,CRYAB,FADS2,WNT11,MMP16,LDLRAD4,ADGRL1,ZNF217,SPARC,MAML3,SOX4,SSC5D,MIR503HG,ADGRA2,ZIC4,SESN2,KBTBD11,EXTL1,NDRG1,ISLR2,SLC22A23,FAM131B,PTPRD-AS1,PRDM10,KCTD15,MAPK11,NABP1,COL1A1,SKIDA1,EDA,HOXA4,IER3,BCAR3,OLFM2,TMEM119,RUSC2,COL5A3,KLF7,BCL11A,MYH9,LINC00862,COL16A1,DUSP5,TTYH3,AVIL,COL6A3,SDC3,MYC,ADAMTS10,DNAJB5,GPR155,WSB1,OSBPL8,PAPPA,SP4,RHOB,COL5A1,NOTCH3,N…
KLF8(59g)	http://motifcollections.aertslab.org/v9/logos/taipale_cyt_meth__KLF10_RMCACRCCCMYNMCACRCCCMC_eDBD_repr.png	CBR3-AS1,ABCA2,GPR155,GOLGA6L4,LPIN3,ZNF565,KLF8,KIF7,TNFRSF6B,SPATA18,FAM135A,LMBRD2,ADA,MIOX,CHRDL1,TMEM41A,NEAT1,MEG3,MSC,CPE,TINAGL1,ZNF821,TIMP1,ZC3H12A,RELN,ARL4C,VWCE,GABBR1,PADI2,TMEM200A,THBS1,LINC00894,INPP5A,CCDC159,NFKBID,PTK2B,NPAS1,OLFM2,FERMT3,CSMD2,CRIP1,TP53INP2,TCTA,TMCC1-AS1,DSP,FGFRL1,KCNK6,COL1A1,LOXL2,PPP1R13L,ZNF558,TUSC3,SMARCA5,GABRE,SOCS2-AS1,DHCR24,GPRASP2,SOD2,GPRC5C
KMT2A(238g)	http://motifcollections.aertslab.org/v9/logos/cisbp__M0608.png	KDM4D,MYB,IGF1R,CCNT1,KMT5C,ARHGAP10,GRB7,DMXL1,CENPC,TMX4,LARP4,PTPRA,AGO4,LRP6,GDAP2,SEMA3F,SPOPL,IKZF2,POLR2A,DICER1,SASH1,CATSPER2,HSF2,RALGAPA1,ACBD5,EPS15,AIF1L,RCOR1,ROCK2,NKTR,YLPM1,DDX42,ARID1A,CWF19L2,SRD5A2,TTI1,TIFA,ACADSB,RBM33,SCAPER,NSD1,PRRC2B,GPR161,SPEN,OSBPL3,ARID4B,PHF12,SENP7,MLLT6,ZRANB1,CRIP3,DIS3,TRIP10,PRPF39,NR1D2,ARID1B,R3HCC1L,DENND4C,UVSSA,PNMA2,ZNHIT6,AKAP1,PLK4,CEP4…
LBX2(13g)	http://motifcollections.aertslab.org/v9/logos/hocomoco__GSX2_HUMAN.H11MO.0.D.png	RSPO3,ACSF3,TMCC1,TP53INP1,SLC12A5,LIN7A,PDE7B,MAFB,LBX2,DAB1,LBX2-AS1,RGMB,PLCG1
LUZP2(11g)	http://motifcollections.aertslab.org/v9/logos/hdpi__LUZP2.png	TYRP1,WNK3,SORL1,GRIP1,LRRC17,ACTBL2,IL1A,AFAP1-AS1,LUZP2,HGF,ST6GAL2
MAF(834g)	http://motifcollections.aertslab.org/v9/logos/hocomoco__MAFG_HUMAN.H11MO.1.A.png	N4BP2L1,ZNF644,SECTM1,CPXM1,TMTC1,MN1,MAF,AEBP1,PTCH1,BDKRB2,PELI2,MYC,LGALS3,PORCN,CELF2,ARMCX3,REV3L,XPNPEP2,CAB39L,ZNF652,RCOR2,ACAN,MIR193BHG,FNIP1,LINC01239,MEF2C,KLHL13,SNED1,TFAP2C,PSIP1,EPSTI1,ADD3,CLSTN3,APH1B,ARHGAP26,NR0B1,DST,ZNF358,FCMR,PODN,TOX,KAT6B,MNT,PLXNC1,ARL4C,ABTB1,AHNAK2,GLG1,IL1R1,PARD3B,GPRC5C,CLIP1,CBX7,MCC,ZEB2,KANSL1L,RGMA,MBNL3,ACE,RHOQ,PRELP,GRIA1,MMP11,AUH,CBX8,PAM,…
MAFB(379g)	http://motifcollections.aertslab.org/v9/logos/dbcorrdb__JUN__ENCSR000EGH_1__m3.png	CITED2,FAM49B,HIPK2,NEO1,BGN,FADS2,GPR183,SLCO2B1,HLA-DRA,AXL,NFKBIA,FOS,KYNU,ZNF503-AS2,PITPNC1,VGLL4,SOX9,HNMT,FAM214A,FBN1,NRARP,RUNX3,SLC7A8,TRIB1,PHOSPHO1,STMN2,CMKLR1,MYO7A,PDE7B,LDLRAD4,RBM47,MAFB,CD4,FLNC,FCER1G,GRIN3A,MIR193BHG,EGR3,BMF,CTSD,CCR1,LST1,LINC01050,C3AR1,DHRS12,ARL4C,NTNG1,IVNS1ABP,MYLIP,C1QB,SATB1,HDAC9,ABHD17B,SLC11A1,C1QC,GADD45G,MMP9,NNAT,SAMSN1,GPR155,FRMD4B,ZNF503,LYZ,…
MAFF(60g)	http://motifcollections.aertslab.org/v9/logos/transfac_public__M00517.png	HMGA1,MAP2K3,LINC01060,FOSL1,MNT,ATF3,SLC19A2,SH2D5,MARCH4,DLC1,GADD45A,MYLIP,DUSP1,SEMA6D,IGFBP5,TMEM200A,ATP8B1,CORO1C,MAFF,CCND1,RBPJ,ERN1,DUSP5,MIDN,PTHLH,PCOLCE2,MAFK,DUSP14,HDAC9,ARRDC4,FAM180A,MAP1LC3B,EMP1,CPNE7,PHC2,SLC3A2,CSRNP1,ANGPTL4,SPRY4,TRIB1,OPCML,BCL2L1,PEA15,LINC01111,ZFP36,FAM214B,MIR100HG,CPEB2,PDE4D,PEAR1,NGF,KCTD20,FGF5,DDR2,SSH1,KLHL21,B3GNT2,CSGALNACT2,ABHD2,SMIM3
MAFG(88g)	http://motifcollections.aertslab.org/v9/logos/dbcorrdb__NFE2__ENCSR000FAF_1__m2.png	PDE2A,MAFG,PTHLH,CXCL2,IL17RD,ABCC2,FADS2,FST,LDLRAD4,SLC7A11,IL15,KLHL21,CNTN1,EIF5,STAC2,PRR29,MKLN1,TRIB3,CPEB1,CLN8,IFRD1,STMN2,SAMD12-AS1,BACH1,DTX3,SH3BP2,ADNP-AS1,NCKAP5L,LINC00601,NPHP4,KCNJ15,SLC6A9,APOC1,GAS2,ACTC1,ITGA9-AS1,OSER1,ZFAND5,NUP93,PTPRE,FAM87B,UNKL,RNF24,EFNB3,IFI44L,PRCD,KCNJ2,PSAP,AKR1C2,SLC11A1,ZNF484,ATP8B1,DLG1,FTL,ARHGEF19,EGFLAM,PPP1R15B,DNAJB12,HPCAL1,SEMA4A,CEP85,E…
MAFK(258g)	http://motifcollections.aertslab.org/v9/logos/transfac_pro__M04967.png	PPP1R14A,BCL2L1,CCNYL1,RHPN2,GIP,JADE1,LETM1,MAFK,SGK1,SGMS2,MAFF,ATF3,NIPAL3,PLEC,NUAK1,CD36,ANTXR2,CDH13,C11orf45,BHLHE40,SLC38A1,DLC1,FBXL18,GADD45B,PLK3,RBMS2,SPRED2,CCND1,F3,KLF10,TMEM200A,FAM180A,TRIB1,CHST6,DDAH1,SLC7A5,SQSTM1,RASSF3,EIF4G1,KCNK6,FAM214B,DUSP1,PLCB4,ZC3H12A,FOCAD-AS1,ETV5,MYO1C,SLC12A4,MYADM,ANGPTL4,MARCH4,AK5,DDR1,LIPH,PTPRB,EVI5,EIF5A,HEG1,NBPF14,LMCD1-AS1,CALU,SLC36A1,G…
MAX(138g)	http://motifcollections.aertslab.org/v9/logos/taipale_tf_pairs__GCM1_MAX_NNCACGTGNNNNNNNNNNRTGCGGGYRN_CAP_repr.png	WNT11,SCART1,KCNE5,BACH2,KLC3,TEF,ADGRG1,RGL1,ADD3-AS1,SLC7A8,PDE2A,GCK,RCHY1,PPP6R3,ANKRD37,ULK3,ADAMTS14,SLC25A34,LKAAEAR1,MAB21L3,RNF112,NBPF12,WWP2,TSKU,TET3,EFHB,SULT1A1,MAX,STX3,RADIL,MARK4,ACOT11,RGS17,SLC16A1,FANK1,GET4,TMEFF1,CEL,C19orf12,B3GNTL1,TBKBP1,PFKFB2,PTGS2,UNK,THRB,SPATA24,PTPRD-AS1,SMAD5-AS1,OTUB2,BMPER,DTX3,DCAF17,S100A14,PRR36,CORO2B,RPL21,C4orf33,PLCG1,DTX2,TARBP2,PPP1R3B,T…
MAZ(4175g)	http://motifcollections.aertslab.org/v9/logos/dbcorrdb__EZH2__ENCSR000ARK_1__m4.png	GAS2L1,FSCN1,RPP25,PTBP1,STK35,SPATS2L,CDK8,SH3GL1,CENPB,SCMH1,SPATA1,TRIM39,MAST2,PRRC2A,ELF4,TCF3,UBP1,MAD2L2,LINGO1,TSHZ3,ING2,MAML1,SMAD9,TAB2,NR2C2,RCC2,BAHD1,CHST3,KIAA0040,JADE2,AZIN1,FGD5-AS1,HMGXB3,NR3C1,RNF2,MAGI3,ARMC8,HOXD8,NUFIP2,NCK2,ZCCHC3,DVL1,AHDC1,KRAS,ERF,MAZ,KLHL25,ARF1,HDGF,SLC30A9,MTA2,RPL37,RAD23A,IP6K1,MED1,TARDBP,HNRNPUL1,MXD3,TEAD4,CANT1,CDC42EP4,RCBTB1,SOCS6,TEAD3,FAM53…
MBTPS2(10g)	http://motifcollections.aertslab.org/v9/logos/hdpi__MBTPS2.png	NOTCH2,RGS7,TMEM200A,TNC,CHST11,GDNF,COL6A3,TNFAIP6,ITPRIPL2,DCBLD2
MECOM(132g)	http://motifcollections.aertslab.org/v9/logos/scertf__harbison.MSN2.png	JUP,ADARB1,GATA4,LINGO2,SEZ6L2,C6orf99,DYSF,CDH7,LINC01468,EPHB2,TES,SIM2,SNCAIP,NOS1AP,RGS17,OR51E2,SYT1,ITGA1,SOX11,NEDD4L,EXOC6,LIMCH1,IGF2BP1,SEPT6,ASPHD1,CNN1,TGFB2,HAPLN1,PLK2,ARAP2,MET,NRIP3,MECOM,CYFIP2,IGF2BP3,PITX2,SHROOM2,URAD,LYPD1,SAA1,GNAZ,FENDRR,SLC16A14,GALNT6,DTX4,SNCA,MDFI,PCED1B,ANOS1,CADM1,C15orf48,DMD,MPP7,CSRP1,STXBP5L,SH3TC1,PLEKHA2,TNFRSF21,SLC16A3,MAB21L2,EZR,PLD5,DDX10,C…
MECP2(98g)	http://motifcollections.aertslab.org/v9/logos/cisbp__M6339.png	CCDC9,HSPA14,NEK9,EPB41L1,LHFPL2,RAB9B,EFCAB6,TRIM52,NCOA2,GAS6-AS1,MAPRE3,RNF220,BAMBI,SLC35F2,ROBO1,INO80,NINJ1,FERMT1,HIVEP2,OSBPL8,H2AFY2,INPPL1,NRF1,ZKSCAN7,AFTPH,CREB5,CDKL5,FLRT2,FLI1,DIP2A,FCF1,EDNRA,SRPX2,RAP1GAP,FUT8,LARP4B,EMX2,FXYD6,SDC1,PLEKHM2,BCL2L1,COL4A1,R3HCC1L,HCFC1,FAM72C,RBM47,ZNF697,HOXA1,RFESD,KIF1B,PATZ1,VPS53,SFMBT2,PPP1R37,TET1,FAM83H,ZNF687,ZNF276,FAM53B,ADGRL1,FNDC3B,T…
MEF2A(45g)	http://motifcollections.aertslab.org/v9/logos/taipale__MEF2A_DBD_KCTAWAAATAGM_repr.png	BACH1,CDH4,GLIS2-AS1,CDNF,HDX,CDKN1B,SCHIP1,DANT2,MAP2,AKAP2,ACVR1C,NTN4,SKIL,NCOA7,DUSP4,JARID2,NRXN3,DST,SNRK,AHNAK2,RASA4,DGKA,ITGA10,TRIM58,MIAT,WWTR1,PPM1L,MAFTRR,LINC00926,RBPMS2,FBN1,GAS1,VEGFA,SVIL,RND3,EPHA5,USP49,LINC00211,ADCY1,ANKRD34A,VCAN,MEF2A,TMEM92,PHACTR2,RNF207
MEF2C(193g)	http://motifcollections.aertslab.org/v9/logos/cisbp__M5050.png	ATF3,MEF2C,CA12,DGAT2,SIPA1L2,GPM6B,HDAC9,SMIM5,PMEPA1,GDNF,MDGA1,ANK3,TRAF1,NRCAM,GAP43,RIMS1,SLC23A2,GAS7,RUNX2,L1CAM,ITGB8,ITGB4,ERBB3,LDB2,DLX1,CRYBA2,STK38L,PCDH1,COL7A1,CALB2,GPAT3,PDE3A,CPM,MMP25,FRMD5,PRLR,LCTL,CRYGS,FGL2,HLA-DRB1,SPP1,PTPRZ1,ITGA6,ITGA3,TRIM9,EPS8,NFIL3,PDGFB,DUSP6,ZNF827,GLIS3,ADGRG1,CADM4,ICK,SLC45A3,LINC00862,OCIAD2,S100A10,DNM3,SHC4,GULP1,POU3F2,PTPRE,MEIS2,CIC,BMP8B…
MEF2D(30g)	http://motifcollections.aertslab.org/v9/logos/stark__YTAWWWWTAR.png	MIDN,BCL9L,TMEM240,IGFBP3,FBXL16,KLF6,RNF44,DNAJC6,HDAC5,TRIM8,KCNJ2,PLPP7,MEF2D,INPPL1,ZNF281,NFATC1,AQP1,ERBB3,HSPB7,ZBTB7B,DIRAS1,FHOD1,TRIB2,DOK7,MAP2K3,RALGAPA2,MIEF2,MYADM,FAM214A,NRXN2
MEIS2(33g)	http://motifcollections.aertslab.org/v9/logos/cisbp__M1140.png	FAM19A2,LINC00923,PLAGL1,PLCL1,CACNA1D,GREB1L,C15orf41,NLGN3,MEIS2,USP2,CSTA,PDGFRA,SLC25A21-AS1,TSHZ1,ZFHX4,MALL,NEK7,C3orf80,COL14A1,TOX,GRIP2,ENOX1,LMO3,TMEM100,LINC01003,SNPH,DPF3,C11orf87,MEF2C,CHL1,IGFN1,DLG2,LMX1B
MKX(10g)	http://motifcollections.aertslab.org/v9/logos/flyfactorsurvey__CG11617_Cell_FBgn0031232.png	B3GALT2,MKX,ACOT12,SNAP25-AS1,CNTN4,ANGPTL1,DUOXA1,HOTTIP,PPL,P2RY14
MLX(30g)	http://motifcollections.aertslab.org/v9/logos/cisbp__M0230.png	RNF182,BEX2,FIGN,MLX,TMEM150A,TMEM59L,IFI30,NEGR1,OLFM2,NANOS1,FAM171B,NR3C2,CFAP52,HOXB5,CCDC3,ZNF507,LENG9,FIBCD1,KCNJ14,PIKFYVE,G0S2,HOXB8,HOXA1,ARHGDIG,AQP3,BCL9,SMPD2,HIPK1-AS1,ASPSCR1,ACTN1-AS1
MSC(40g)	http://motifcollections.aertslab.org/v9/logos/cisbp__M5129.png	DACT1,RNF165,CNTN1,DEPTOR,AFF1,VWA3B,AKNA,NCOA7,INHBE,SOX2-OT,KCNE5,SLC6A9,ANGPTL1,NREP,LINC00601,TNFAIP6,MIR503HG,SH3BGR,NMI,TNNT2,LHX8,OMG,MSC,CADM3,CLDN14,ZMIZ1-AS1,MGP,FIBIN,LINC01094,STAT4,MUSTN1,FAM41C,LSP1,GCK,FOXP1,SLC7A11,MSC-AS1,SNTB1,LINC00571,CACNA1G
MSX1(453g)	http://motifcollections.aertslab.org/v9/logos/taipale_cyt_meth__EN2_MTCGTTANY_eDBD_meth.png	LFNG,TSHZ3,MSX1,TLX2,PTH1R,SMAD9,NOG,GAS1,ZIC1,FGF18,PRICKLE2,KCNC4,SOX13,CAMKK1,TGFB1,KCNS3,SOX9-AS1,DGAT2,MMD,DDIT4L,SNHG5,LDLRAD3,AGPAT4,IL24,CXXC5,ERF,GSE1,FST,MARCKSL1,ZMIZ1,RPP25,PKDCC,LGI2,ADGRG1,PRRX1,E2F7,CNKSR2,DLX2,HOXB8,LRRC4,LINC00173,RTN4RL1,ELK3,HOXC13,HIC1,CDC42EP4,ZNF710,HOXB4,TNFAIP8L3,FLRT2,BASP1,ELF4,WNT9A,INSIG1,EFR3B,TSPAN13,ATOH8,ISLR2,NPAS3,PKNOX2,ADRA1B,UNG,LMO4,C11orf96,…
MXD4(323g)	http://motifcollections.aertslab.org/v9/logos/cisbp__M4451.png	AHCYL2,MAST3,GRIN2B,VGLL4,EPB41L1,ARAP1,TMEM47,SELPLG,PPP1R3C,RAB29,YOD1,CDIP1,NRBF2,MXI1,SLC38A7,GPR150,SLC7A11,STC2,SOX9-AS1,GLMP,FAM180A,IDUA,FAXDC2,CYSTM1,ARSK,GAS6,ZNF503-AS2,DYRK1B,GCLC,BEX4,ATP6V0C,BAZ2B,HPS1,TCEAL9,NCL,RNF44,GALNT11,PRKG1,WDR81,PIP4K2C,NR1D1,PCED1A,ARMCX6,ARMCX3,HOXB-AS3,TCEAL8,H2AFZ,AP5Z1,CDKL3,HOOK2,LAMP1,PIK3IP1,C14orf132,INSIG1,TP53INP1,CYTH3,CD276,HMOX1,MNT,MAPRE3,AT…
MXI1(546g)	http://motifcollections.aertslab.org/v9/logos/dbcorrdb__BRF1__ENCSR000DOJ_1__m2.png	FGF9,OCLN,LINC01118,ENOX1,VEGFA,OLFM2,CTSA,NEURL2,MARCH8,APEX1,CEP162,BBC3,HOOK2,HSD11B1L,GAA,ZNF503-AS2,CALR,FRAS1,MNT,MXI1,ANK2,RORA,PLXNC1,ZHX2,SETBP1,MIR193BHG,YPEL4,CCNG2,LTBP3,NBR2,YBX3,CCDC136,FTH1,SPPL3,THAP8,ARFGEF2,ZNF521,ZNF503,UBE2B,GNS,LINC01503,KDM6B,AXIN2,DYNLRB2,SSBP2,COL1A1,MME,EEF1A1,DUSP4,ACVR2A,KLHL13,FXYD1,FTL,CREBRF,OSBPL8,DNMT3A,FAM214A,PLD3,FAM83H,PIM1,DIRAS1,MOSPD1,DAPK1,…
MYB(14g)	http://motifcollections.aertslab.org/v9/logos/transfac_pro__M00913.png	SDC1,CEP250,SPRY2,IPO5,UHRF1,SMG5,WDR62,CEP170,PRSS3,DPF1,NASP,LYPD1,SUN2,PODXL
MYBL1(1094g)	http://motifcollections.aertslab.org/v9/logos/cisbp__M1355.png	NEK2,BCL7A,CTCF,RAD21,GPSM2,TRIM24,AMOT,PHRF1,RASSF1,SUV39H1,STIL,SOX11,MID1,DZIP1L,SYDE1,ARHGAP19,XPO1,PLEKHG3,SACS,CEP350,DBF4,SPAG1,TBC1D1,STARD8,KIAA1217,PHACTR4,CCNA1,LIN9,AHCTF1,PAFAH1B2,SGO2,RRM2,CEP85,NRXN3,BTBD3,DST,CEP76,LYAR,WBP11,CDC42EP3,HMGB2,HSPA2,MET,FKBP5,CDC20,RTTN,CENPL,LMNB1,RB1,ARL4A,LINC01572,PHLPP1,ACSL4,HIST1H1A,LINC00654,NASP,TMPO,KPNA2,CEP295,TOP2A,TOP1,TMPO-AS1,CDCA2,HI…
MYBL2(1088g)	http://motifcollections.aertslab.org/v9/logos/taipale_cyt_meth__MYBL2_NTAACSGTTRN_eDBD_repr.png	WDCP,MZT2A,NUP62,C19orf48,C3orf67,SMPD4,PEX13,SFN,SNCAIP,CAMK4,KIF4A,PCNA,TRIM24,DHX35,C12orf65,SZRD1,TYMSOS,ECT2,CEP295,DIS3L,CCP110,LRRC20,REXO1,CEP76,NDE1,FAM161A,ARSI,SDC1,GNB4,ANKRD39,CLSTN1,ANKS1B,SMARCA4,FAM216A,RGL1,CACYBP,WAC,H2AFX,PAICS,PPM1G,CCDC117,SUV39H1,OSBPL8,LCP1,EIF5A,MND1,MBNL1,RRM2,NEDD1,ZNF492,CDCA2,HAUS6,ARID1A,DMC1,HMGN2,FJX1,PLK1,POLD3,PLEKHJ1,FAM184A,ALG10B,GGCT,CDC25A,HI…
MYC(611g)	http://motifcollections.aertslab.org/v9/logos/transfac_pro__M08934.png	MAFF,VGF,CITED2,IL1RL1,MYLIP,NXPH4,PHF19,BASP1,ZSWIM4,GEM,MME,SLC7A1,KLF6,CSRNP1,HOMER2,TRIB1,DUSP1,CASC15,NGF,RAB3B,GADD45B,SGK1,SLC35F4,SLC16A1,DUSP5,CRISPLD2,ASB1,GADD45G,IL6,GAS5,GULP1,PAPPA,ARC,MIR155HG,SMYD3,TRNP1,KRTAP4-9,PAMR1,IL13RA2,SSUH2,ZNF420,HAS2,MIR503HG,TRIM39,LINC00863,GPR180,MYADM,CA11,OLFML2B,GABPB1-AS1,LINC01588,TACC1,PASK,APCDD1L,NEFM,CNTN3,SERPINE1,ADTRP,BAALC,H2AFV,ADAM19,J…
MYF6(12g)	http://motifcollections.aertslab.org/v9/logos/transfac_pro__M03137.png	IKBKE,LINC01151,SNHG4,BCL7A,SCOC-AS1,FGF5,LINC01132,TNFRSF11A,ADORA2A,NBPF1,WWC1,MYF6
NELFE(2210g)	http://motifcollections.aertslab.org/v9/logos/dbcorrdb__ELK4__ENCSR000EVI_1__m1.png	TPM3,HSPD1,SNRPB,LLPH,PSMC1,XRCC5,NTMT1,IMPA1,PFDN6,MRPL54,TBL3,CCDC61,KRI1,ABCF1,CYB5R2,C8orf48,GCDH,EFTUD2,FARSA,MRPL28,UBE2M,HSPA8,CTU1,PSMD3,PSMD14,MRPS18A,MRPS34,MRPL22,IZUMO4,SLC39A4,CSRP2,SMARCA4,PSMD8,UTP11,SLITRK4,NDUFB9,FAM174B,MALSU1,SURF2,COBLL1,TMEM120B,NDUFV1,TAGLN2,MRPL27,NELFE,TSSC4,PICK1,ARHGEF3,PRPF4B,GRWD1,TOP3B,DDX24,DGUOK-AS1,SUSD1,HSP90B1,PGM2,PARP4,UBXN11,SPECC1,MIEN1,CPXM2…
NEUROD1(46g)	http://motifcollections.aertslab.org/v9/logos/cisbp__M5989.png	NEUROD1,RBP3,CADM2,CNGB1,KCNV2,IMPG2,MIR124-2HG,ACSL6,ATP1B2,C1orf61,FAM57B,IMPG1,PDE6A,GNGT1,CPLX4,RS1,RIMS2,AMER2,RP1L1,EXOC6,DUSP26,CABP5,ATP1A3,PAX6,KIF1A,OTX2,GPR160,GPRIN3,RLBP1,LINC01170,PDC,PPFIA2,ESRRG,CRB1,CASQ1,SRRM4,RORB,NRL,HES5,TPD52,SEPT4,SRL,PRL,DRAIC,DNAH2,LRRC4C
NFE2(23g)	http://motifcollections.aertslab.org/v9/logos/tfdimers__MD00162.png	IL15RA,STAP2,TBC1D8,ZNF385A,C1orf54,RAB33A,COL14A1,NFE2,WNT2,SEMA3B,SLC7A14,EYA1,DIO2,C15orf59,SBSN,SLC16A4,TBX5,TNFSF10,RDH5,GLDN,MIR99AHG,TNXB,TSPOAP1
NFE2L1(18g)	http://motifcollections.aertslab.org/v9/logos/cisbp__M6467.png	PSAP,PLEC,LAMC1,PPP1R1C,HMGCS1,ITGA5,ANTXR2,BMP1,HEG1,SLC9A1,PIP5K1B,BCL11B,KSR1,ABCA3,SLC4A11,LINC01348,ZSCAN31,NPTXR
NFE2L2(17g)	http://motifcollections.aertslab.org/v9/logos/cisbp__M4629.png	SVIL,TXNRD1,TNFAIP6,GULP1,RB1CC1,RNF19A,DST,SOS1,NFE2L2,ST5,GPR1,TFPI,BTG1,NCOA7,ME1,ADD3,CRNKL1
NFE2L3(86g)	http://motifcollections.aertslab.org/v9/logos/cisbp__M4093.png	NEDD4L,FAM196B,SERPIND1,SENCR,ZMYND8,IGF2R,CSGALNACT1,SH3RF2,NTM,OSGIN1,CCNJL,SPINT1,ERICH5,SACS,IGF2BP1,TES,MBP,DCLK2,TPD52L1,SH3BP1,GALNT3,DRP2,FRMD4A,TXNRD1,ZNF804A,PLS3,UBR4,GDF5,TEPP,KRT8,TTLL7,TGFB2,SEL1L3,CTGF,FGF20,ETS1,TLE4,UCHL1,PRKAR2B,MYH9,GRIP1,DNAJA2,DLG3,KBTBD8,TBC1D4,ITGB3,CIAPIN1,NALCN,BDKRB1,LYPD6B,GATA4,VAT1L,SLC2A1,UTP11,ARHGDIB,EXOC6,COL18A1,NRXN3,SLC16A9,ADAM23,RNF219,PLEKHA…
NFIL3(55g)	http://motifcollections.aertslab.org/v9/logos/cisbp__M0315.png	IL1RN,DMKN,FBXO32,PLXNC1,NFIL3,HDAC5,ARL4C,NDRG4,MAF,SNX18,ZFP36L1,ARHGAP26,PRKG1,NR2F2,PDGFRB,SERPINF1,MEF2C,FMO1,SOCS2,SQSTM1,RAB33A,IER5L,APBB1IP,CYB5A,CDC14B,FRAS1,GALNT1,HMOX1,BASP1,EDN1,DMTN,SOD2,PTPRN,LINC01550,CFD,ADD3,SLC4A5,HSD11B1,SARDH,SMARCA2,IL33,C2,C1S,PLEKHH3,ACSL1,TNFSF13B,PELI2,NR1D2,ABCC3,SASH1,TBX5,PPM1M,FILIP1L,VCAN,LINC01397
NFKB1(77g)	http://motifcollections.aertslab.org/v9/logos/transfac_pro__M07221.png	NFKB1,ZNF502,ZNF644,ZNF324B,ANKRD17,TNFSF13B,ZDHHC15,MAML2,CHST15,STOX2,CACHD1,GRK5,JAM2,IL6ST,RBMS1,BATF3,COL4A5,ZEB1,CCDC8,KCNRG,IL1R1,TNFAIP2,ARHGEF28,C3,MTSS1,PRAC2,ENO3,CPXM2,JPH2,ZEB2,LRRC75A,HSD17B4,PLAT,SLC13A4,TP53BP1,DNHD1,OCLN,ARHGAP5-AS1,ZNF253,TFAP4,TRIM73,SLC39A8,KCNMB1,MGP,ZNRF2,CNNM1,TRAPPC9,PTX3,NUDT12,EFS,RAB9B,ERC1,SPATA17,C8orf44,PGM5-AS1,ZNF132,BACH1,CSNK2A2,CC2D1B,MGA,NOCT,N…
NFKB2(108g)	http://motifcollections.aertslab.org/v9/logos/transfac_public__M00052.png	IL7R,AKAP2,IL4I1,ZNF720,ZFPM2,NES,MCTP2,HAAO,RASGRP2,IL32,MOSPD1,CSF2,NPPB,ACTG2,BIRC3,TRAF1,HSD11B1,RND3,MARCKSL1,SQSTM1,IRF1,GGT5,GRIA1,ETV1,TRIM47,ANO3,SLC39A8,RELB,SLC22A4,MAP2,DRAM1,PANX1,RINL,NFKBIA,NFKB2,NFKBIE,HIVEP1,OPTN,PDLIM4,DTNA,PLOD2,BRINP1,PPIP5K1,PIM3,ARL5B,SERPINE2,POU2F1,RRAD,HLA-B,FOSL1,CITED4,CTC1,USP51,FADS1,SOD2,HERC5,KLHDC1,RAB12,JARID2,SCN8A,TTLL7,DPF3,CDCA7,HVCN1,A1BG-AS1…
NFYA(84g)	http://motifcollections.aertslab.org/v9/logos/homer__GGCCCCGCCCCC_Sp1.png	RAB4B,MIR210HG,JADE2,TAF1A,ZMYM5,SARM1,ARRDC3-AS1,VPS9D1-AS1,AHCYL2,FTH1,NOC2L,OTUD6B,ZNF700,NFYA,GCC1,ZNF784,SBNO2,ZBTB3,MAST3,ZFP64,NACC2,STRIP2,FMN1,IL6,SH2D5,RFX8,TOMM40L,HES6,CEP152,HOTAIRM1,PRR15,FGF18,FTL,SLC35G2,FITM2,RFK,PPARG,ETV3,BCL10,EEF2KMT,SLC5A3,NFKBID,SCD5,LINC00862,ZFP82,ERMN,NMB,LZTS1,DDX59,SFMBT1,SLC22A23,SOGA3,NMRK1,N4BP2,PHF13,SP1,CSRNP2,TSTD2,DOLPP1,NOG,SCG5,FBXO32,CNGA3,DG…
NFYB(89g)	http://motifcollections.aertslab.org/v9/logos/dbcorrdb__RAD21__ENCSR000EHX_1__m7.png	CDH6,ANKH,LBH,CYP46A1,EFNA1,MSX2,KLF2,RBPMS2,RSPO1,CCDC3,FZD7,SPESP1,ANKRD13A,PHKA2,DPF3,DOCK11,NR5A2,LMCD1,FAXC,LPP,SGK1,EXPH5,RHOBTB3,PNMA2,TXNRD1,SLC30A4,PPP1R36,DLK2,TOX,C5orf66,ADRA1D,STX17-AS1,SLIT3,NOS1AP,CEP112,TGFBR1,KLF5,FRAT2,ITPR1,RAPGEFL1,FOXO1,TWIST2,ADAMTS7,EPAS1,SMAD3,KCND3,RELB,MARCKS,MYL12B,ACTA2,FAM131B,TTC39C,CNOT2,FBXL14,FERMT2,E2F5,ICAM5,COL8A2,MKX,FNIP2,MAOB,RAVER2,KCNA4,GA…
NFYC(61g)	http://motifcollections.aertslab.org/v9/logos/dbcorrdb__E2F4__ENCSR000DOR_1__m2.png	RHCE,RTN4IP1,FDXR,ECSIT,SOCS5,PC,SNHG10,ZIC4,RPS6KA5,NFYC,NBR2,DUSP10,PPP1R3F,ZCCHC14,NEURL4,TOX2,PTGES,LINC00963,YPEL1,TNFAIP8L1,CHTF18,KATNAL2,IRS1,CCDC189,GABBR2,DLG4,PPIP5K1,FZD2,NCOA2,TYSND1,ABHD17B,SOX4,CDC20,DDB2,RMI2,LINC01270,PPP2R2B,VASN,EEA1,CYP11A1,HTRA3,TBX4,KCNJ2,OLFM2,CNNM3,TMPO-AS1,TYW1,ZNF189,DHCR7,TIMP3,PER1,PTPN4,NFKBIB,NABP2,ZNF280B,HAND2-AS1,FUT8-AS1,BCAS3,ARHGAP5-AS1,ZNF595,…
NKX3-1(145g)	http://motifcollections.aertslab.org/v9/logos/cisbp__M0880.png	KCNS3,SDC1,CRAMP1,RGS3,PTPRB,FOXD1,USPL1,SLC12A5,VGF,WNT3,STC1,KIAA0040,SLC20A1,GAL,NR3C2,LRRC8A,PIM1,PHTF2,CCNE2,TSPAN13,THBS1,CHST2,MESP2,C5orf30,MELTF,TEX41,ZNF710,CCNE1,RHOB,PTPRK,CLASP2,LRRC10B,RNF152,CTNNB1,CLDN11,CALB2,SH3D21,ENPP1,MRAS,LGI2,NMNAT2,SIPA1L3,NKX3-1,RHBDF2,RBMS3-AS3,IL12A,MYO10,PRNP,BOLA2B,RCAN1,TIFA,TMEM200B,KCNN4,PDE7A,EIF5A,ANPEP,OXTR,CHST11,GTF2I,EPHA2,NCOR2,MIR17HG,PDS5B…
NKX6-1(16g)	http://motifcollections.aertslab.org/v9/logos/cisbp__M2064.png	LIN7A,ATP5O,IRX3,SCUBE1,OBFC1,PAPD7,LINC01024,HPCAL1,PENK,KIAA0368,ATP5G1,NKX6-1,LINC00365,BZRAP1-AS1,ITGB6,GATS
NKX6-2(18g)	http://motifcollections.aertslab.org/v9/logos/taipale_cyt_meth__DLX3_NTCGTTAN_FL_meth.png	SOX6,NKX6-2,MDGA1,INPP5F,INSC,GPM6B,GAS7,SOX5,GFRA2,ERBB3,MCAM,ITGA6,PMEPA1,GAP43,POU3F2,CDK18,SELL,BLACAT1
NPAS2(38g)	http://motifcollections.aertslab.org/v9/logos/cisbp__M0239.png	RCAN1,FAM167A,SLC7A5,PSAT1,TRIB3,EIF4EBP1,MADCAM1,TAF4B,SLC39A14,SEMA3D,JAG1,PLAGL1,TP53,SLC38A1,NEDD9,SLC12A5,ZBTB7B,COL1A1,QRICH2,GFPT1,MAPRE3,LINC01503,OLFM2,ATF5,ZFAS1,ARNTL,MYNN,LMF1-AS1,TMEM204,LOXL2,XPOT,MSC,ZG16B,MFAP3L,RELN,SLC6A9,SYBU,COL5A1
NPDC1(15g)	http://motifcollections.aertslab.org/v9/logos/taipale_cyt_meth__CREB3L4_NRTGAYGTCAYN_eDBD_meth.png	MBNL2,CHPF,TIMP2,TIMP3,COL3A1,HEG1,PRNP,EEF1D,SLIT3,SPARC,HTRA1,TGFBI,MAP1LC3A,ITGAV,GPX3
NR0B1(12g)	http://motifcollections.aertslab.org/v9/logos/hocomoco__NR0B1_HUMAN.H11MO.0.D.png	SNAP25,TSHZ2,EDNRB,DMKN,RAB33A,NR0B1,SOX4,PRKG2,GPM6B,PLXNC1,SLC1A2,CPXM1
NR1H2(17g)	http://motifcollections.aertslab.org/v9/logos/cisbp__M6384.png	ADM,DPP4,CD36,HIST1H2BD,ZBTB40,S100A4,FBXO32,CFHR1,RSPO3,DGKI,BMP2,MIR22HG,BRI3,CDKN1A,BASP1,TMEM99,ADAMTS5
NR2C1(13g)	http://motifcollections.aertslab.org/v9/logos/taipale__RXRA_DBD_RRGGTCATGACCYY.png	SEMA3F,DPT,SEMA3C,KRTAP2-3,HDAC4,FBLN2,DOCK4,LINC00632,SERPINE2,NR2C1,HRH1,YPEL2,SLC26A6
NR2C2(30g)	http://motifcollections.aertslab.org/v9/logos/dbcorrdb__ZMIZ1__ENCSR000EFQ_1__m1.png	SEMA6D,ZFAT,NKX3-1,EFR3B,SUSD2,B4GALT6,PTBP2,MAPK11,IL11,NR2C2,TGFB3,IRF1,SLC4A4,PCTP,ST6GALNAC3,RBM38,DACT1,TSPAN12,VEGFA,POU6F1,HAND2-AS1,LTB4R,MTA2,GPAM,PRX,PAPPA2,FBLL1,PCBP3,ANO4,SRSF12
NR2F1(16g)	http://motifcollections.aertslab.org/v9/logos/hocomoco__PPARG_MOUSE.H11MO.0.A.png	NR2F1,TMEM200A,CNTN4,TLE4,DKK2,L3MBTL3,ZFHX4,COBLL1,BDNF,NR2F1-AS1,SHTN1,LINC00578,PAX3,HSD11B1,ARHGAP18,MYO16
NR2F2(34g)	http://motifcollections.aertslab.org/v9/logos/transfac_pro__M08969.png	INPP5A,CREB5,FRMPD4,ANO1,RAB8B,ERBIN,LPP,LMO7,RAB9B,EPS8,RARB,KCND3,FHL1,FAM131C,MAGI1,NR2F2-AS1,NR2F2,HDAC9,TP53INP2,CDH4,HOXD3,CTTNBP2,PRKD1,TINAGL1,RHOBTB1,ADRA1D,KIAA1755,NHSL2,CD36,CASS4,PARP12,PLAGL1,ADCY5,UACA
NR2F6(120g)	http://motifcollections.aertslab.org/v9/logos/cisbp__M1434.png	FBLIM1,FAM213B,SLC4A2,RHOF,FSTL3,FHL3,SLC16A3,TCIRG1,SMARCD3,ZFPM1,PDLIM7,CSRP1,CNN2,PDLIM4,RHOD,EHBP1L1,DRP2,NR2F6,TMCC3,PDGFA,NCOR2,DTX4,CSK,SDCBP2,KSR1,FKBP2,PLPP2,SCN1B,TET1,P4HA3,DEF6,CACNG7,PCBP4,AGPAT2,ARID3A,PRR5,NCS1,MEF2B,JUP,DGAT1,ITGA3,DMTN,HHIPL1,MAP2K2,SH2B2,SIGIRR,SYNPO,P2RX1,NDRG2,NACC2,FAM49B,PKN1,GPR162,LYL1,CDV3,LDLRAP1,BTBD11,TAGLN2,ARHGAP23,MMP17,FAM157C,PDRG1,SLC9A3R1,PLEKHG…
NR3C1(2047g)	http://motifcollections.aertslab.org/v9/logos/cisbp__M5154.png	FZR1,HRH1,SREK1,RSPRY1,NELFA,CYTH1,CSNK1G2,LARP4B,ATG13,KIAA1324L,LINC01322,DENND5A,PRRC2A,WTAP,ASH1L,NAPEPLD,TNRC6B,USP6NL,WDR82,KANSL2,GPBP1,RLIM,CRKL,AFTPH,ARID1A,DUSP7,RNF26,PPP6R3,TAF3,STAG2,MEIS1,NUP35,RBM23,SRSF1,BPTF,FBXL3,USP34,ZNF318,FGD5-AS1,HNRNPL,THAP4,ETAA1,DGCR2,CNOT1,C1orf174,MAML1,HNRNPA1,TARDBP,KLF16,HMBOX1,ZFP91,B4GALT3,TET2,KDM6A,SIAH1,NCOR1,TIRAP,METTL16,USP24,HOXC6,HOXC5,MAN…
NRF1(14g)	http://motifcollections.aertslab.org/v9/logos/hocomoco__JUNB_HUMAN.H11MO.0.A.png	SLC2A1,DGKD,AP3M1,OSBPL8,B3GNT2,CLDN4,MIR924HG,TRAF6,NRF1,ITGA6,SLC4A8,SUSD6,CSPG4,NAV2
NRL(10g)	http://motifcollections.aertslab.org/v9/logos/hocomoco__MAF_HUMAN.H11MO.0.A.png	NR2E3,NEUROD1,GNAT1,RHO,SAG,IMPG1,GPR160,CADM2,GUCA1A,RP1
NUAK1(11g)	http://motifcollections.aertslab.org/v9/logos/yetfasco__YDR477W_1110.png	C1orf198,ACTA2,AAMDC,CALD1,TXNRD1,SYNPO,DMD,PGM2L1,ANKRD1,OXTR,PCDH10
ONECUT2(14g)	http://motifcollections.aertslab.org/v9/logos/transfac_pro__M03829.png	ONECUT2,PLEC,HAS2,FGF5,C2orf88,SREK1IP1,SDF2L1,HES1,POMGNT1,JUN,PDGFC,GCLM,EN1,CDK2AP2
OTX2(134g)	http://motifcollections.aertslab.org/v9/logos/hocomoco__CRX_HUMAN.H11MO.0.B.png	TULP1,PLCH2,OSBP2,DRAIC,PAX6,SEPT4,NEUROD1,RP1,RTBDN,MAK,PDE6G,CLUL1,CDHR1,RIMS2,NR2E3,KCNB1,GNGT1,PLEKHB1,CNGA1,PDC,NRL,SAG,DDC,BCO2,IMPG1,PRL,SRRM4,GUCA1A,DUSP26,SIX3,KCNV2,REEP6,RLBP1,CPLX4,GNAT1,ROM1,CSPG5,RCVRN,MSI1,CNGB1,AIPL1,TTYH1,ATP1B2,LRRC39,NXNL1,ACSL6,CP,CADM2,FSTL5,FRZB,RBP3,CDK5R2,DRD4,CABP5,OTX2,RANBP3L,GPR37,PCP2,GRM6,HOPX,CDH7,ABCG4,MYO3B,SPN,BEX5,DIO3,DIRAS2,CABP4,GNB3,PRCD,RAX…
PAX8(22g)	http://motifcollections.aertslab.org/v9/logos/transfac_pro__M00808.png	LY6K,HOXC-AS2,P2RY6,ARIH2OS,SNX33,FAM225B,IL1RN,SMYD3,PAX8,SLC23A2,DNM3OS,TP53INP1,SMIM3,ZNF202,ICAM2,MAP2,RAP1GAP,KCNMA1,HMGA1,NEDD9,ERRFI1,TMEM9
PBX1(1026g)	http://motifcollections.aertslab.org/v9/logos/transfac_pro__M04804.png	WDR26,ADAMTSL4,THAP3,PNRC1,SYPL2,ZNF467,TLE2,HOXA11,SNX1,PCSK4,PRMT8,C9orf106,TMEM26,SALL1,HDAC4,SSBP2,LRIG3,ZNF652,LMO7-AS1,ABCC4,LMO7,TSKU,SLC39A8,PREX2,RELN,ADAMTS10,FGD5-AS1,NREP,LGR4,ADORA1,KCND2,RFX8,ZFAND5,SH3PXD2B,ABR,YY1,ZADH2,EP300,SVEP1,SNED1,PRKD3,SFRP2,BCL2L11,UBE2H,SALL2,DYRK1A,ZHX2,FBN1,YPEL2,SHOX2,PER3,ADA,ACTB,KLF2,PELI2,FBLN2,S1PR3,CEP126,FRAS1,ZC3H7A,SPATA1,IFITM10,CHST11,JADE1…
PBX3(151g)	http://motifcollections.aertslab.org/v9/logos/transfac_pro__M02281.png	FAM149A,GPRASP1,TPPP3,C1orf21,ZGLP1,LTB4R2,CPZ,LPAR4,FOXQ1,CLDN4,RASL12,CYSLTR1,TNFSF10,NTF3,ISL1,TNNT1,STARD9,NPAT,KIF26B,CACNA1A,FGF14,SENP7,PPP4R4,RASD2,LIPE,N4BP2L1,INHA,SLC13A4,PRRT2,HIVEP1,HESX1,PBX3,ARHGAP6,STIM2,MEIS1-AS2,MTERF2,CD34,TMEM56,CYP19A1,SMTNL2,PLCD1,CNTN3,PYM1,ARMCX4,EFHC2,HIF3A,GCK,LPIN1,RFTN2,TBX4,ADAMTS9-AS2,TSPOAP1,PLXNC1,PCDH17,LINC00957,CAMK2N1,AIFM3,DLG2,GAB1,NUP62,TET3…
PDE6H(11g)	http://motifcollections.aertslab.org/v9/logos/hdpi__PDE6H.png	EYS,IMPG1,ESPN,PROM1,CNGA1,MYL4,SNAP25,ASIC4,MSI1,CASZ1,KCNB2
PGR(21g)	http://motifcollections.aertslab.org/v9/logos/hocomoco__ANDR_MOUSE.H11MO.0.A.png	LINC01197,SYNPO2,EPB41L1,UGCG,NCOA7,TP53I11,ST7,MAP2K6,C1orf198,ADGRF5,ATAD2B,SEMA6D,MCTP2,TXNIP,GJA5,GPRIN3,ZBTB1,STEAP4,COL15A1,ARHGAP15,LAMB3
PHF8(30g)	http://motifcollections.aertslab.org/v9/logos/dbcorrdb__UBTF__ENCSR000EFW_1__m1.png	FILIP1,VWA8,CCDC18-AS1,PNMA2,RBM15,SEC22C,CASP8,ZNF641,GPAT3,BAZ2B,GPRIN1,TINAGL1,SUGCT,HGH1,PLXNA2,IGFBPL1,TRAIP,SLC35A3,GABPB1,KCNQ5,UMAD1,NIF3L1,EME2,PHF8,SEMA6D,LYSMD4,OPCML,FAM120B,ARL5B,PKDCC
PITX1(22g)	http://motifcollections.aertslab.org/v9/logos/flyfactorsurvey__Gsc_SOLEXA_FBgn0010323.png	ARSI,HNRNPM,SIPA1L1,GPRC5A,SYNGR1,PRMT1,PITX1,FAM107B,EZR,HSPA8,FHOD3,KRT19,NECTIN2,UCHL1,ADARB1,MYL9,DNAJA1,DPYD,SSFA2,MUM1,MYL6,NRP2
PITX3(10g)	http://motifcollections.aertslab.org/v9/logos/tfdimers__MD00184.png	PCOLCE2,TCF12,TBX3,OSBPL8,PHACTR2,LINC01391,CCBE1,SLC2A12,RXRA,JADE2
PLAG1(31g)	http://motifcollections.aertslab.org/v9/logos/transfac_pro__M06865.png	PRKG1,SALL1,SOX9,SCUBE3,LINS1,AGAP5,LAMC1,GDNF,KLF12,CLIC1,RIT1,PTPN14,SLC4A7,EGFL8,EGFLAM,MYPN,RASSF2,TRPS1,SPACA6,FHL1,EYA1,NDRG4,ALX3,IGFBP5,JAG1,YPEL4,GRIA1,OLFM2,PDE4DIP,SGK1,N4BP2L1
POLE3(1437g)	http://motifcollections.aertslab.org/v9/logos/dbcorrdb__NFYA__ENCSR000DNS_1__m1.png	IVNS1ABP,E2F1,RANBP1,CLSPN,PPIF,MZT1,ATXN7L1,PRC1,CCDC34,DEPDC1,RBM23,NFYA,CDC6,ACTL6A,DTL,HMGB2,NBR2,BRCA1,SRSF6,DNAJB11,TOMM40,FBXL3,HIST1H3G,STC1,RBM14,KLHL25,RBM15,GGCT,THAP7,STARD3NL,CDC45,ARHGAP33,HSPH1,TRIM68,RECQL,PHF19,LIN52,STIL,DENR,GLCCI1,CDC25A,TXNDC16,PCNA,FAAP24,GAS2L3,ZNF526,SLC25A28,TBCCD1,AURKA,HIST2H2AC,UBE2C,CCND3,ARHGAP11A,FAM161A,UHRF1,GPR180,CSE1L,PDXP,NEK2,ARL6IP6,ETF1,HNR…
POLR2A(3158g)	http://motifcollections.aertslab.org/v9/logos/dbcorrdb__GABPA__ENCSR000BHS_1__m1.png	ZNF106,METTL16,APP,TRIP12,AHDC1,ATG16L1,PRKCD,C6orf89,MGAT1,SNX1,SLC25A25,ERCC3,KIAA0556,LIMD1,MED6,KAT7,CNOT3,CORO2B,DHX30,RIPK1,TNKS2,ZNF629,UNC45A,FMR1,SPOP,ANKS1A,JRK,TMCO4,ATM,SCAF1,MGA,MICU1,DYNC1I2,PATZ1,SEMA4B,GBA,CYB561,AMOT,SLC39A10,FLOT2,TCAF1,ASTE1,NDUFAF7,BRD9,SMAD3,PLA2G4A,PFKM,ASB8,LGALS8,FCHO1,TNKS,JADE2,SLC46A3,ZBED5,MID1,ROCK1,DDX55,PDE4B,LINC00908,CYB5D2,FGF16,NUP214,GTDC1,TGOL…
POLR3A(118g)	http://motifcollections.aertslab.org/v9/logos/dbcorrdb__TBL1XR1__ENCSR000EGA_1__m4.png	ZNF574,PLCB4,CEP112,GTF2IRD1,GLDC,MARK2,KLHL21,STX1A,COL13A1,BTBD9,MTOR,HIVEP3,ANPEP,SACS,TMEM120B,MET,ENO2,ABL2,RASSF8,USP36,TNIK,UCP2,SH2D5,EIF4G1,CLTC,AKAP2,ANO10,GBF1,CUX1,TMEM175,ZNF502,FAM222B,NF2,RAB2B,MPP5,ZNF205,NOCT,TIAM1,POLR3A,DNAJC11,KCTD14,FXR2,GAPLINC,TNPO1,POU2F2,ARHGEF3,TRIP12,SCAMP4,UBOX5,TPD52,MID1,ARID3A,CFLAR,WDR35,SLC4A8,ARHGAP39,SUPT6H,RPL7L1,SP2,ATP6V0A1,LRRC8E,DPF3,CDK12,…
POLR3G(173g)	http://motifcollections.aertslab.org/v9/logos/dbcorrdb__MYC__ENCSR000DKU_1__m1.png	PTP4A1,DCTPP1,ATF7IP,GPM6B,ARL4A,FGD6,MOK,PPFIBP1,SHTN1,MDN1,MET,PATZ1,CD3EAP,ABR,EZR,CAD,TBX4,TASP1,STK4,FAM49B,EML2-AS1,THUMPD2,HAGHL,ARRB1,SSX2IP,SEMA3A,HOXD13,MYBBP1A,UGT8,NPM1,STEAP2,HMGA1,AKAP1,OSBP2,NAT10,ALX3,BMP2K,C1QBP,NOL6,EVA1C,SPRYD4,RGMB,STK26,SCFD2,KLHL13,UTP20,FAXC,WWC1,EID2,HSPA8,ARL17B,NME1,QSOX1,MRPL15,PAK1IP1,NLN,ZNF485,QTRT2,HSPA2,ELOVL6,EDN1,TARBP1,MAOA,SLC29A1,RAI14,DCAF13,…
POU2F1(43g)	http://motifcollections.aertslab.org/v9/logos/taipale_tf_pairs__POU2F1_SOX15_NNNGMATAACAAWRRN_CAP_repr.png	BCL9,LAMTOR5-AS1,LATS1,POU2F1,DAB1,DCLK1,LDB2,MTA2,BMP6,ITGB8,NOSTRIN,CACNB4,TMEM26,ARHGAP26,SLC1A2,ASIC1,GRIA1,VPS13B,DTD2,FZD7,PLXNC1,INTS6-AS1,MKX-AS1,LIMK2,EMP1,TGFBR3,ZFHX4-AS1,GRIN2A,ADAMTS15,ITPR3,WNT9A,USP24,ARID3A,FYN,ECM2,MKLN1,N4BP2,TEF,RHOBTB3,TINAGL1,GPAT3,FAT4,MKX
POU2F3(10g)	http://motifcollections.aertslab.org/v9/logos/taipale_cyt_meth__POU5F1_NWWTATGCTAATKARN_FL_meth.png	POU2F3,ZNF536,SOCS5,ZNF397,TBX2,LRFN5,SFRP2,TBC1D8B,PLAGL1,HOXA10
POU3F2(27g)	http://motifcollections.aertslab.org/v9/logos/hocomoco__PO3F2_HUMAN.H11MO.0.A.png	GFRA2,GAS7,SOX5,SOX2,SOX6,PLP1,BLACAT1,LINC00982,ITGB8,INSC,ERBB3,HLA-DRA,ITGA6,FOXD3-AS1,GAP43,POU3F2,RNF128,SLITRK2,EDNRB,GPM6B,RPS6KA5,PMEPA1,PTPRE,SELL,LEF1,PCDH1,ANK3
POU5F1(30g)	http://motifcollections.aertslab.org/v9/logos/tfdimers__MD00532.png	SELENBP1,DYRK4,C1orf167,BDKRB2,LINC00968,HBP1,NFATC4,TTF1,TBX5,IGFBP6,ZADH2,ANXA1,MYLK,TBX5-AS1,PDIA5,POU5F1,PHIP,TSHZ1,KLF4,DRAM1,IL17RD,C16orf45,CNKSR3,COL4A3BP,PCNA,CCK,WRAP73,GMPR,PLCG2,ARID5A
POU6F1(10g)	http://motifcollections.aertslab.org/v9/logos/hocomoco__PO3F3_HUMAN.H11MO.0.D.png	NFASC,LDB2,EFS,CSRP2,NOTCH2,NRXN2,POU6F1,SCD,TBX5,SULF1
PPARG(19g)	http://motifcollections.aertslab.org/v9/logos/tfdimers__MD00536.png	ZNF449,CACNA1A,TBX2,PPFIA2,CORO2B,OCLN,PAG1,IL18BP,CITED4,LAMA1,HMGA1,NR0B1,DDX58,PSG1,TBX2-AS1,PPARG,MCTP2,PSG6,GPM6B
PPARGC1A(28g)	http://motifcollections.aertslab.org/v9/logos/cisbp__M4564.png	ARL4C,APOE,NR0B1,PRKG2,CHI3L1,CYP19A1,ATP8B4,LINC01550,RBMS1,HR,MAST4,SLC2A4,ID2,BBS2,SLC6A6,SGCA,SP5,IL34,MITF,EPAS1,IL4I1,FHIT,FABP3,TNS3,SLC16A11,PTGFRN,MXI1,RAB33A
PRDM16(28g)	http://motifcollections.aertslab.org/v9/logos/taipale_cyt_meth__ZSCAN9_NRGGATAAGATAAGAANCMN_eDBD_repr.png	LINC01198,PGM5P2,DPYSL3,KIAA1107,ANKRD44,DLX6-AS1,PRDM16,SEPT5,C1GALT1,COL14A1,PC,FAM63B,ID4,C1orf233,B3GNT7,IL16,WHSC1,SLC1A3,COL8A1,ATHL1,EYA2,LINC01423,PREX1,FAM63A,GAN,EPB41L4B,LAMP5,FAM46B
PRDM5(10g)	http://motifcollections.aertslab.org/v9/logos/transfac_pro__M05558.png	PRICKLE1,LSAMP,NGEF,FGF13,GALNT15,ITPR1,TRAF5,NLGN1,CADPS2,ACVR2A
PRRX2(140g)	http://motifcollections.aertslab.org/v9/logos/taipale_cyt_meth__PRRX2_MTCGTTAN_FL_meth.png	CEBPB,VASN,HAND2-AS1,PLCB3,PRRX1,MIR646HG,KLF3,TP53I11,CRABP2,ARHGEF19,EBF1,WNT2B,KAZALD1,PABPC1,NFIB,WDR45,PLPP3,PKDCC,IRX3,SNED1,RNASEH2B,LINC01270,CRLF1,LPAR1,CTNNB1,CXXC5,ZNF521,PDGFRA,GNB2,LINC01003,WWC2-AS2,TPM2,FAM20C,KCNS2,ZNF395,TEAD3,HAND2,CHRNE,KLF4,KCNJ12,GATA2,GAS1,ZFHX4-AS1,RAI2,SAMD11,SIX1,HHIP-AS1,OTX1,BAIAP2,CASC2,LINC00517,MAP1B,PLEKHG6,MARCH2,MEIS2,KCTD6,PAQR8,HRCT1,HEBP2,THRB,…
PSMD12(17g)	http://motifcollections.aertslab.org/v9/logos/cisbp__M0704.png	PSMC1,PUM3,HSPA4,NOC3L,GTPBP4,TPM3,PAK1IP1,EXOC6,UTP11,SRFBP1,RARS,HSP90AA1,PMM2,UTP14A,BZW1,HSP90B1,TRIM36
RAD21(3063g)	http://motifcollections.aertslab.org/v9/logos/dbcorrdb__RAD21__ENCSR000EHX_1__m6.png	RCOR1,CSE1L,PLEKHG3,PPFIA1,WRAP53,PPIL2,DLG3,ZNF331,SUN2,KIF2C,WEE1,MORF4L1,TRIM24,FAM110A,FGF9,CEP85,ZNF292,JAK2,TGFB3,HLX,CDKN3,RFC1,CNTLN,POP4,PPP1R35,CDCA2,PSRC1,EDRF1,LRRCC1,BUB1,PLK4,HIPK1,SLC4A8,CFLAR,ASH2L,NUMA1,NRF1,RNF4,ZNF652,CWC25,ATP6V1C1,SMC1A,ADNP,CDC27,PRKAG2,NFIA,CEP44,ZBTB18,SAP130,DIDO1,TMEM56,RACGAP1,TIMELESS,FAM111A,CEP63,DUT,HSPA1L,SVBP,TNFRSF13C,FUS,CTCF,TJAP1,CDC42EP4,PIM1…
RARA(51g)	http://motifcollections.aertslab.org/v9/logos/transfac_pro__M08964.png	KCNK6,HEG1,LMO2,DEPTOR,TRPC4,CXXC5,TMEM55B,ZG16B,VILL,RBMS3-AS3,TIRAP,CYP1B1-AS1,CRYBB2,ACTL10,WBP2NL,NTN4,SULT1A1,RARA,RARA-AS1,STAC2,BCL3,TMEM150C,ANO4,FAM63B,LINC01423,KRT23,PTRF,GAS2,PORCN,AURKC,ASB5,PYGM,SELT,GPRASP2,IRX3,KCND1,INHA,ACBD7,ZSCAN30,MYOZ2,PRSS27,CCL27,FAM58A,ASB9,C16orf13,HSPA12B,GPR68,ZNF430,SRD5A3-AS1,MTRNR2L1,UFD1L
RARB(39g)	http://motifcollections.aertslab.org/v9/logos/taipale__Rarg_DBD_RRGGTCANNNARAGGTCA.png	RARB,LIMCH1,C10orf11,KIAA0368,C11orf96,LYPD6B,PTGDS,FNDC1,PLK2,ACTC1,COBLL1,RGS16,NR2F2,FAM65A,ADGRF5,LINC01268,EFHD1,KCTD12,TINAGL1,F2R,TP53I11,ERRFI1,BZRAP1-AS1,COL8A1,PLN,PELO,ARHGAP15,GDF6,SPRY1,PRUNE,COL18A1,ITGA1,RIMS1,RHOBTB3,C1orf198,ZFHX3,PPP1R14A,C10orf54,TCEB3
RARG(485g)	http://motifcollections.aertslab.org/v9/logos/hocomoco__RXRA_HUMAN.H11MO.0.A.png	CYGB,LURAP1,CRLF1,PRR36,ANKRD34C-AS1,FERMT1,RARG,RTN4RL2,ZADH2,SNED1,ACTC1,FBLN2,ACKR3,CTDSP2,PTGIS,FAM131B,NYNRIN,S100A16,CD276,HMBOX1,HS3ST1,C1QTNF6,KCNIP2,IGFBP6,IQSEC2,ZNF503,LINC00511,SLC8B1,VASN,SLC25A34,GPR68,MN1,ADAMTS10,ACSF2,CDON,SBNO2,CRABP2,VAT1,HDAC5,GLIS2,FAM167A,CYB561,NLGN2,TMBIM1,PLCD1,ACTN1,ZNF521,RAPGEF3,MAP1A,MNT,HIP1R,MEDAG,KCND3,SSC5D,KIAA0513,GALK1,DNAH1,MTHFR,BAIAP2,CD81-A…
RAX2(65g)	http://motifcollections.aertslab.org/v9/logos/homer__YTAATYNRATTA_Phox2a.png	CASZ1,RIC3,RP1,CSPG5,CADM2,SEPT4,RTBDN,SIX3,ABCA4,GDF9,ATP1A3,MYO3B,CLDN3,PLCH1,C1orf61,PDE6G,RAX2,CPLX4,PDC,MAP7,GNAT1,CNGB1,OTX2,MIR124-2HG,PRCD,CDHR1,IMPG2,HOPX,SAG,LRRC4C,NR2E3,RHO,SPARCL1,REEP6,ESRRG,PROM1,GNGT1,CLUL1,RIMS2,DRAIC,SNAP91,SPDYE1,NEUROD1,TMEM244,IMPG1,GNB3,DIRAS2,UBE2QL1,PIP5K1B,DDC,CRX,PDE6B,USH2A,PLEKHB1,RBP3,RORB,RS1,DUSP26,SLC38A3,EXOC6,TTR,CNGA1,DHDH,RLBP1,ANKRD33
RB1(476g)	http://motifcollections.aertslab.org/v9/logos/transfac_pro__M00431.png	INPP5F,STIM2,MMGT1,ARL6IP6,CD163L1,NMT2,PICALM,ZNF92,PLCXD3,GSAP,ZSCAN9,SCML2,ETS1,TIAM1,ARNTL2,CAMK1D,FLRT3,MYF6,PDS5B,WNK1,SLC35A3,RABGEF1,LARP4B,TRAF3IP2-AS1,N4BP2,INHBA,FAM135A,UBA6,GRIN2D,ZNF507,FIGN,EXOC6,SLC43A1,FAM24B,LACC1,ROCK2,IPO8,AKAP10,ZKSCAN5,C5orf30,FAM76B,ARRB2,EPB41L2,FGFR3,TAOK1,ADORA3,DGKH,PRICKLE1,PAK1,OLFML2A,GMPR,NAF1,DDX50,GYPE,APBB2,RAD51,MGAT4A,STAMBPL1,IRS2,G3BP1,G3BP2,…
RBBP5(25g)	http://motifcollections.aertslab.org/v9/logos/transfac_pro__M03814.png	NANOS3,CTNNB1,CNIH2,SLC45A3,SEMA4C,ZC3H4,SDC1,MBTD1,TMEM92,RASL10B,REEP6,MEF2B,LINC01182,NGEF,GIGYF1,SKIDA1,CBX6,PWWP2B,LCTL,NKX3-1,GABBR2,E2F2,AXL,MTA2,CLDN4
RCOR1(154g)	http://motifcollections.aertslab.org/v9/logos/dbcorrdb__HMGN3__ENCSR000DOB_1__m1.png	RIMS1,NDE1,RNF182,RCOR1,CDC25C,KIF14,RBM47,DBF4,PASK,LMTK2,TNFAIP8L1,ANO1,PHLPP2,HJURP,LSM14B,SOGA1,SIRT1,GPSM2,ARL6IP1,UBP1,ARL17B,CXCL1,ZBTB7A,NR2F1,SOX12,FOXP2,BDH1,FRMPD4,CDK19,NAV2,CCSAP,FAM83D,ASPHD2,ADCY1,ZNF624,HP1BP3,GPR3,KCNMB3,RTN2,KDM5B,MESP2,CLDN4,SRRM3,INCENP,DOLPP1,SHISA3,PIM3,POU5F2,MED9,AP1S2,MKI67,CENPE,ASIC1,EZR,UBALD2,TBP,LRRC8D,MMP15,PHF23,KLF3,PHLPP1,TRAF6,PHLDB1,CDC42BPA,ET…
REL(24g)	http://motifcollections.aertslab.org/v9/logos/cisbp__M6511.png	BCL2A1,TIFA,AKAP2,IL1B,REL,BDKRB2,ZNF438,MTSS1,JAK3,ITGA6,TMEM176B,MEF2C,MRPS6,TSPAN14,THAP3,CHD1,PAMR1,CSGALNACT1,RCL1,C1GALT1,CLEC3B,NEIL3,CDCA7,EIF4E3
RELA(100g)	http://motifcollections.aertslab.org/v9/logos/dbcorrdb__MTA3__ENCSR000BRH_1__m1.png	TRPV4,AVPI1,LUCAT1,TACC2,CNTN1,FBXO32,MED29,IL33,HIPK2,CLDN15,CSK,CD36,PAQR8,HSD11B1,SLC43A2,NDRG4,SQSTM1,ATP9B,SLC2A1,TNIP1,CTTNBP2NL,CLIC2,EDNRB,SRXN1,CRLF3,CMIP,ARRB1,RELA,RILPL1,TJAP1,KIAA1522,COLCA1,ABCA1,ARHGAP27,PELI1,BCL2A1,ZFAND4,CACNB2,LINC00545,ANKRD23,NPC1,C19orf33,VPS37C,SPACA9,TRIM16,THBD,SOD2,WNT3,LSR,CACNA1G,TRIP10,CUL1,SOX4,NUP160,IL1RN,ZCWPW1,BCL11A,PLEKHH2,TSPAN12,SNHG12,CLDND2…
RELB(162g)	http://motifcollections.aertslab.org/v9/logos/cisbp__M3623.png	ARL4C,LIMD2,CXCL8,IRAK2,TRIM66,VWCE,C11orf96,NFKB2,NFKBIA,ICAM1,TMEM200B,BIRC3,NFKBIE,CCL2,TRIM47,RELB,CXCL1,OPTN,IL4I1,TRAF3,TNFRSF1B,SQSTM1,CREB5,NBEA,ZNF436,TNFAIP8,CCR10,CLDN11,MYPN,LTB4R,GPR173,MYF6,DKK1,BAALC-AS1,DRAM1,HLA-A,TWIST1,TRPV4,PAN3,PTPRR,IL32,P3H2,PTX3,RCL1,PAK1IP1,KLF8,FDXR,MYNN,ZFP37,CXCL2,INPP5K,SMAD3,ZBTB49,ELMSAN1,LOXL4,HOXB6,ZBTB7B,GFRA1,ABCC3,ME3,TSLP,RIPK2,HLA-B,ABLIM1,PH…
REST(334g)	http://motifcollections.aertslab.org/v9/logos/dbcorrdb__RBBP5__ENCSR000AQC_1__m5.png	DYNLRB2,ATXN1L,IRX3,ITGA6,TRIM59,XRN1,ANO1,LKAAEAR1,SUV39H2,AFF3,MFAP3L,BATF3,GAS2L1,ARID4A,CALB2,JMJD1C,ARHGAP42,NGFR,PLPP2,CMTM8,TMEM50B,EGFL6,PPFIA1,ENPP1,LBH,RFX7,MYF6,EDA,KIF24,UBQLN4,RFX3,STAC,DDIT4L,AGO2,STARD8,PLEKHO1,PPFIBP1,RASA1,KRAS,RAB11FIP2,TRAM1,C5orf30,REST,HCLS1,AMD1,AMIGO1,PATZ1,CDK14,LINC01301,ZNF70,NREP,ADORA1,PITX3,C18orf54,GGNBP2,PEAK1,SLC2A13,RAB40C,MAGI3,EP300,RSPO3,IRS1,N…
RFX1(17g)	http://motifcollections.aertslab.org/v9/logos/dbcorrdb__RFX5__ENCSR000EEA_1__m1.png	LINC00623,TRMT2B,FAM161B,PC,CRYBB2,IKZF4,ULBP3,KLF16,USP21,LEAP2,ACVR1B,ARSI,C19orf81,MUSTN1,INVS,RFX1,LRP4
RFX2(11g)	http://motifcollections.aertslab.org/v9/logos/taipale__Rfx2_DBD_SGTTGCYARGCAACS_repr.png	PRDM1,NGEF,SLC6A8,AZIN1-AS1,LINC01535,RFX2,SNX10,ZNF416,ANKRD7,GFOD2,LIN52
RFX5(100g)	http://motifcollections.aertslab.org/v9/logos/cisbp__M4546.png	MAPRE3,RFX5,TMBIM1,STAM,SDCBP2-AS1,MYO16,LYST,NINJ2,SELPLG,FKBPL,POU2F1,HSPA4L,PVT1,SH3BGR,LRRC20,FDXR,SNHG19,PTBP2,HLA-DMA,WWTR1,SQSTM1,NUDT7,GUCY1A2,C16orf46,AKR1C2,ERI2,CD36,TNFAIP2,GZMK,NINJ1,CAMKK1,HIST2H2BE,HIST1H1C,AKR1C1,C17orf82,DNMT3A,AFAP1L1,SLC8B1,PSMB8-AS1,CXorf38,KIAA1522,ERV3-1,RPTOR,METAP1D,MSI2,AKR1E2,ZNF883,ABCC3,SLC22A23,FAM131A,HIST3H2A,LINC01023,LINC00565,TSC22D1,LINC01003,TO…
RFX7(17g)	http://motifcollections.aertslab.org/v9/logos/dbcorrdb__RFX5__ENCSR000EEA_1__m1.png	KCTD11,NACAD,SIM1,PER1,TSC22D1,PTCH1,NCKAP5L,KLHL26,BBC3,ABAT,EHD3,DTNA,RADIL,AKNA,COL4A1,PUS10,TESK2
RFXAP(13g)	http://motifcollections.aertslab.org/v9/logos/dbcorrdb__MXI1__ENCSR000EBR_1__m2.png	HNRNPA1L2,RFXAP,CLK2,MIR762HG,PPP1R26,SYP,LINC01309,SLC35G1,FKRP,ENOX2,WDFY3,HECW2,TSC22D1
RREB1(38g)	http://motifcollections.aertslab.org/v9/logos/hocomoco__EGR2_HUMAN.H11MO.0.A.png	MTA2,FAM49B,LRRC75A,ZNF672,CCR7,CPT1C,EIF5A,WNT3,GRIA3,SOX4,CTNNB1,FGF9,EIF5AL1,CDC42SE1,VSIG8,RNF182,ZNF503-AS2,LYSMD1,PAPLN,GIP,NRN1,TSC22D3,GMIP,ETFBKMT,RREB1,ZC3H4,GIGYF1,VGF,TMEM74,CHST10,ZBTB5,CACNA1G,INSR,ABHD17B,PPP1CB,FBXO32,ANKRD40,HES6
RUNX3(167g)	http://motifcollections.aertslab.org/v9/logos/cisbp__M2310.png	FCER1G,RUNX3,LAPTM5,TYROBP,IL10,C1orf132,SPP1,SLA,C1QC,FGR,MMP9,ARHGAP30,C5AR1,GMFG,PTRF,SLC11A1,GPR183,CD4,LYZ,ADAP2,PTPRE,ALOX5AP,IRF5,MYO1G,PLEK,CST7,CD48,FCGR3A,NCKAP1L,FAM65B,FOLR2,HLA-DQA1,PTPRC,C1QA,C1orf162,CCL7,KMO,ACP5,PIK3R5,LAIR1,CD74,PIK3AP1,PARVG,TNNI2,PTAFR,S100A8,GRAMD3,GJA1,WAS,MGAT4A,CD28,CSF1R,FAM127B,ITGAX,RNASE1,CD53,C7orf55-LUC7L2,PTPN6,FPR3,MS4A7,APOC1,FCGR2B,CD14,ATP5E,MRO…
RXRA(226g)	http://motifcollections.aertslab.org/v9/logos/hocomoco__RXRA_HUMAN.H11MO.0.A.png	TNS1,RAP1GAP,FLNC,PDGFRB,HDAC5,DLGAP4,GLIS2-AS1,GJC2,DNAH1,SERPINE1,PXN,TNRC18,PRRT4,LRP1,PLXND1,TMEM86A,SEMA7A,ADAM33,KIAA0930,ARAP1,TMCC2,LASP1,ZCCHC24,TIMP3,APCDD1L,EFNB1,NFIX,FAM131B,ADCY7,SEMA6D,SRC,ISLR,TRNP1,DIRAS1,NTN1,BMP1,HSPG2,BAIAP2,NCS1,AQP1,CRLF1,C15orf59,CACTIN-AS1,RECK,HOXC12,RXRA,OSBPL5,CAPN5,PIEZO1,GPER1,NCOR2,ATN1,GPR153,RBM24,P2RY6,SLC16A2,GTF2IRD1,ABR,ADRA2B,NFASC,SH3BP2,ADAM…
RXRB(74g)	http://motifcollections.aertslab.org/v9/logos/hocomoco__NR1H3_HUMAN.H11MO.0.B.png	TSPAN14,TIGD6,GTF2H2C,SLC7A5,TBKBP1,RXRB,GTF2H2,PLPP7,PIK3CD,DNM3,NFKBIB,FBXL19,MIEF1,TNK2,SCD,ZFHX2,EDA,FAM155A-IT1,ZNF383,PORCN,CORO2B,GAS6-AS1,GAB2,HMGCS1,MIR210HG,RAPGEF3,ARHGAP27,ZIC4,ABLIM1,CDKN1A,BCAR1,LDB2,OSBPL8,TMEM59L,ZNF618,NUP107,EDNRA,RANBP17,ARHGEF40,B4GALT5,EGFLAM,TMEM240,SNPH,DICER1,PARP16,NOL4L,SDC3,TMEM243,KDM6B,FUT8,MDM2,PC,MAFG,TLE2,FOXP1,SLC7A8,ZNF346,FAM83H,FAM78A,ZGLP1,DVL…
SAP30(1020g)	http://motifcollections.aertslab.org/v9/logos/dbcorrdb__SIN3A__ENCSR000BOW_1__m2.png	HAND2,TRIM59,CD47,IFT74,FIGN,GPSM2,LBR,DEPDC1B,PARP1,KMT5A,REEP4,GAS2L3,CCNB2,HERC4,NEK2,CCNF,HMG20B,PBK,CREB3L2,SOCS2,MCM5,IQGAP3,C9orf40,ACAT2,CENPF,FAM72C,HSPA12A,VAMP4,CBX5,WSB1,PCF11,KCTD9,PARP2,CNEP1R1,CDC25B,KIF11,ZNF574,ZADH2,PHLPP2,NAV2,MARCH3,GTF2A1,TULP3,CDK1,FAM72B,DCAF7,SERTAD3,HP1BP3,ASF1A,IPCEF1,KIF20B,BUB1B,PLK4,CENPC,HIST1H1D,CDKN2C,TOX,IRF6,KIT,KATNA1,FBXO5,ARHGAP11A,H2AFZ,CSTF1…
SHOX2(14g)	http://motifcollections.aertslab.org/v9/logos/transfac_pro__M07835.png	LRP1B,SHOX2,FILIP1,DMTN,ARL15,SLMAP,RSRC1,RCOR2,SVIL,MAPK10,CNKSR3,CELF2,ZBED5,SLC2A12
SIN3A(207g)	http://motifcollections.aertslab.org/v9/logos/dbcorrdb__E2F4__ENCSR000EVL_1__m1.png	LUC7L2,KIAA1324L,HIPK3,BPGM,COMMD10,CXCL6,NUP43,PPP1R26-AS1,ZIC1,PDE7A,C18orf25,MAML2,STARD9,PELI2,ZC3H3,PRR3,HMBOX1,RANBP10,SLC9A6,KLF11,ZNF607,ACSF3,MNT,PFAS,CPSF7,FANCL,CCHCR1,KDM4D,MDM2,BVES,KMT5C,PTPRS,PRDM10,PPM1D,BRIP1,SLC1A5,FAM135A,RNF182,NRF1,CEP295NL,H19,RBBP4,CFAP58,TDRP,ALG10,ARNT2,ZNF212,EXOC8,PLK1,KLF8,NIPA1,B3GAT2,FBXO43,SRGAP2B,ADRA1D,TMEM74,MDM1,LINC00467,ID2-AS1,LIN52,ITGB8,DCL…
SIX2(27g)	http://motifcollections.aertslab.org/v9/logos/homer__GKVTCADRTTWC_Six1.png	SIX2,SLC12A6,VIT,TMEM266,METTL24,DCN,JAG1,NBAT1,TES,TPPP3,GAB2,SLC12A2,ARMC4,S100A10,DPYSL3,PRSS23,CRABP2,ABCC9,FZD7,ACE,FAM107A,VCAN,S100A4,HOXA13,BMP4,C1GALT1,RSPO2
SMAD1(21g)	http://motifcollections.aertslab.org/v9/logos/transfac_pro__M07308.png	WNT5A,RTKN,IRX1,SFRP2,MIR17HG,FAM78A,TGIF2,PRR5L,TLR3,HOXD13,PTPRD,AKNAD1,SMAD1,DCLRE1A,SULT1A1,SLC41A2,HPDL,TRPS1,DEPDC5,COLCA2,PALMD
SMAD4(18g)	http://motifcollections.aertslab.org/v9/logos/swissregulon__hs__SMAD1..7_9.p2.png	MMP1,NEFM,PHLPP2,FTL,TANGO6,EPHB6,GABRE,HCN3,UPRT,SP2-AS1,HIST1H2BD,VPS11,OSR1,CLDN4,LINC00601,RBMS3,EYA1,CELF6
SMAD5(590g)	http://motifcollections.aertslab.org/v9/logos/cisbp__M5099.png	PURB,SIMC1,MAML3,MTMR4,SPDL1,IGFBP5,UBN1,OTUD4,USP24,TTC21B,CLASP2,NCOA5,FUT4,GPC4,EMSY,SAMD8,GADD45B,CAND1,DHX15,H1FX-AS1,FAM53A,NCOA6,FEM1C,TADA2B,GATAD2B,MYNN,FBXL14,VEZF1,NKRF,CHERP,ZBTB33,HEATR1,UBL3,N4BP2,ARHGEF9,MEPCE,TRPC3,TEAD1,SCAF11,SP3,CDK13,UBE2O,PCDH9,TOR1AIP1,LSM14B,KMT5A,USP30,CHMP7,ACACA,FAM20C,STAG1,ZZEF1,BCOR,ZC3H8,BTAF1,SMAD4,ADAR,NIPBL,KANSL1,PDZD8,HECTD2,PFAS,UBAC1,WAC,VGF,B…
SMARCA4(2556g)	http://motifcollections.aertslab.org/v9/logos/dbcorrdb__ELK1__ENCSR000ECI_1__m1.png	HMOX2,HNRNPR,FBXL19,TRAF3,PUS7,ADGRE5,PTPN1,G3BP2,IMMT,NELFB,AKAP13,PRDM2,FNBP1L,IGF2BP1,BIRC6,HNRNPM,SUN2,SRRM1,TOP3B,BCL7A,NT5C3A,ZNF777,TMEM222,RASAL2,CDYL,PIDD1,ATF6,GLMN,MRPS18A,HYOU1,NUP188,TTBK2,FOSL1,ADARB1,ZNF7,PDCD11,ELAC2,EIF6,USP36,HIVEP3,ITGA3,C15orf39,E2F8,SNRNP200,GEMIN5,TRMT61A,RNF40,ZNF808,TCIRG1,IGF2BP3,SRRM2,MET,GATA2-AS1,TMEM63A,HIP1,BOLA2-SMG1P6,MYBBP1A,ZNF502,TMEM115,MACF1,O…
SMARCB1(16g)	http://motifcollections.aertslab.org/v9/logos/dbcorrdb__SMARCB1__ENCSR000EDK_1__m1.png	CLIC1,PCMT1,ACADVL,ANAPC2,LUCAT1,OSER1,IFT74,LMNA,FAM110A,LYPD3,HN1,NUDT10,NFKB2,ACBD7,ANXA2,COPS5
SMC3(61g)	http://motifcollections.aertslab.org/v9/logos/dbcorrdb__RXRA__ENCSR000BJD_1__m2.png	MTHFD1,KLF5,UBE2T,XRCC1,PLCE1,RTKN2,TRIM24,RPGR,ANKRD36,FAM184A,HIST1H1B,CDC5L,ANKRD36C,HPF1,SCML2,TPR,PSIP1,ZNF184,ARHGAP11B,RIF1,NOC3L,HSPA2,ZRANB3,THRAP3,FAM102B,DKK2,PPIL4,OSGEPL1,KIF2A,TDRD7,NBN,TTC21B,NOL11,PIM2,TRMT11,CEP44,WDR75,CNTLN,ZNF852,NAE1,AATF,RNF20,IQCD,TCERG1,PER2,RPS6KA5,BAZ1B,SRRT,CEP57,SGF29,SV2A,ADRB2,DNAJA1,NASP,NEURL1B,METTL14,CCDC77,DTNBP1,TMEM56,RBM26-AS1,SEPT7-AS1
SNAI3(10g)	http://motifcollections.aertslab.org/v9/logos/cisbp__M5202.png	PALD1,MGAT4A,SLA,SLAMF8,STAB1,FXYD2,C1QB,LAPTM5,IRF8,SLC16A3
SOX11(111g)	http://motifcollections.aertslab.org/v9/logos/cisbp__M5207.png	PAWR,CASC5,MESDC1,SELT,NETO2,APBB2,GLTSCR1,COL8A1,HPCAL1,NCAM1,CDC42EP3,GALNT3,TMEM132A,TNC,EZR,TMEM5,FAM60A,PTP4A1,MEX3A,PIK3R3,SOX11,GUCY1B3,PAK3,DPYSL3,CXorf23,C10orf54,ENC1,LDOC1L,KIRREL,COL12A1,MGEA5,WHSC1,LINC00094,PTN,FAM101B,NDE1,ANKRD1,TBC1D4,LINC00152,SMARCA4,SPTBN1,FAM134C,INCENP,EPB41L4B,DLX6,EDIL3,IGFBP2,CCDC85C,NUP50-AS1,TM4SF1,ADCK3,MID1,SVIL-AS1,SOX6,TENM4,LYPD6,CTGF,C14orf166,MAR…
SOX17(50g)	http://motifcollections.aertslab.org/v9/logos/cisbp__M5208.png	ELMO1,C5orf46,IL1B,FAM189A1,ANGPT2,CXCR4,CA2,GRAP,HBEGF,MMP1,RASGRP3,PDGFB,NRARP,DOCK4,SHROOM4,TIE1,CDH5,NOTCH4,PDE2A,SULT1C4,APLN,NFE2L3,SOX17,EDN1,PECAM1,SYT17,ADAMTS9,DPYD,KDR,ECSCR,VWF,TMCC3,FABP4,SNCAIP,DPYSL3,MAB21L2,ZNF185,SYCE1L,PLS1,JAG2,HSD17B2,ARHGDIB,CD93,RGS4,TM4SF18,MCAM,LINC00941,TNFAIP3,MFSD2A,PRKAR2B
SOX18(124g)	http://motifcollections.aertslab.org/v9/logos/transfac_pro__M01308.png	GATA2,TNNT3,ID1,TCEA2,TM4SF18,CXCR4,EMCN,TSHZ1,KCTD12,PRCD,SEL1L3,DLX3,TINAGL1,SOX18,CDH5,LDLRAD4,PLXNA2,FLI1,KAZALD1,HEY1,PODXL,DLX2,LRRC4,SLC43A2,JADE3,CNTN1,SAMD11,CEBPA,DIRAS1,GATA2-AS1,MARCKSL1,RHOBTB3,GPR137C,RTN4RL1,KLF3,OAF,MN1,ARHGAP27,LRP4,SOCS2-AS1,PECAM1,NOVA2,KLHL29,TUBB2A,SMAD1,TUBB3,TNFAIP8L3,PDE2A,SLCO2A1,HSD17B2,TEX36,NFATC1,NRARP,SCARA3,IRF2BPL,TSPAN13,ATP1B1,SLC38A2,PLVAP,MAP1B…
SOX2(251g)	http://motifcollections.aertslab.org/v9/logos/hocomoco__SOX9_HUMAN.H11MO.0.B.png	IL1A,FRMD5,PEX5L,PLXNA4,NTM,GPR17,COL9A3,INPP5F,PKIB,RNF182,CRLF1,TMEM59L,GAS7,RAB7B,SYT11,L1TD1,ASPA,ITGB8,MEGF9,NGFR,SOX2,PLP1,SOX5,SOX6,THSD7A,ITGA6,SOX8,PRLR,CMTM5,SESN3,MDGA2,OLFML2A,DNM3,EDNRB,IPCEF1,LYST,KCNN4,MATN2,CHST8,GPM6B,CELSR2,STOX2,LSAMP,CDH19,HLA-DRA,QPCT,NDRG4,ME2,SAMMSON,MFSD6,CADM4,GAS2L3,POU3F2,ZNF536,PTPRZ1,TUBB2B,PKNOX2,MMP17,TMEM229B,FABP7,ATF3,PMEPA1,SEMA3B,PCDH1,LCP1,MYH…
SOX3(17g)	http://motifcollections.aertslab.org/v9/logos/cisbp__M1592.png	KCNMA1,TAX1BP3,FLNC,AXL,CELF4,ELK3,DOK1,NR4A2,TAGLN3,PCDH11X,C12orf75,PCDH9,EPHB1,ADIPOR1,CCND1,CAV1,ZFHX2
SOX4(1490g)	http://motifcollections.aertslab.org/v9/logos/transfac_pro__M01308.png	SORBS2,IGF1,BMF,MEX3B,GJA1,PAPPA,IVNS1ABP,HDGFRP3,CTHRC1,ADAMTS5,CNTN4,ZCCHC18,FAM13C,LINC01503,RUNX2,SETBP1,NR0B1,FBLN1,GOLGA8B,ANTXR1,CRISPLD1,KALRN,CYP1B1,PPP1R1C,STRA6,COL12A1,SGK223,TSPAN11,FGFR2,SLC1A3,BZRAP1-AS1,KDM3A,C4orf36,KCTD12,OLFM2,MPZL1,FBXO18,BTLA,MAFB,PGBD5,ADORA1,DTX1,EYA4,ATP5G2,SCARF2,MYLPF,ZBTB1,TGFB3,ASIP,KLHL24,MMP2,SRGN,MARCKSL1,SOX6,DPYSL3,ZFAND5,WNT11,PRR5L,GAS1,CASC15,F…
SOX5(36g)	http://motifcollections.aertslab.org/v9/logos/swissregulon__hs__SOX5.p2.png	SOX5,THSD7A,GAP43,CMTM5,ANGPTL7,VAV3,KIAA1211,FOXD3-AS1,SOX2,FRMD5,RPS6KA5,PLP1,SLC35F1,PEX5L,CADM1,ITGB8,CEP170,LGI1,SHC4,LINGO2,SCG2,PTPRE,TMEM229B,HLA-DRB1,GAS7,ANK3,CDH19,SOX6,CDK18,PMEPA1,HLA-DRB5,PDPN,SEMA6A,HLA-DRA,GFRA2,SESN3
SOX6(113g)	http://motifcollections.aertslab.org/v9/logos/jaspar__MA0515.1.png	SOX2,TUBB2B,TSC22D1,FAM101B,CDH15,PKIB,PMEPA1,NTM,ATP5J,VCAM1,SVIL-AS1,NGFR,SOX6,COL12A1,PAPD7,ADCK3,ERRFI1,SHC4,DUSP8,GLTSCR1L,FAM179B,GATS,KIAA1715,PTPRZ1,LINC00094,SESN3,POU3F2,DLX5,CD74,THSD7A,ITGA6,LINC01423,CCDC53,ITGB8,SELT,COL8A1,WHSC1,SOX5,FAM212B,TPTEP1,C15orf52,GAP43,LYPD6B,EPT1,PRKCDBP,C6orf48,PTPRS,MGEA5,VANGL2,CMTM5,GRAMD3,TENM4,EPHB2,LGI1,CIITA,EDIL3,ATP5G3,ITGBL1,ZCCHC11,PLP1,HPCA…
SOX7(19g)	http://motifcollections.aertslab.org/v9/logos/swissregulon__hs__SOX5.p2.png	EDN1,NRARP,SH2D3C,TIE1,PECAM1,HOXB9,TM4SF18,VSIG1,ANGPT2,CYYR1,ERG,PREX2,CDH5,LMO2,EMCN,MMRN2,CXCR4,VWF,APLN
SOX8(40g)	http://motifcollections.aertslab.org/v9/logos/taipale_cyt_meth__SOX8_ACAATNNNNNNATTGT_FL.png	ERBB3,SEMA3B,PLP1,L1CAM,HHIP,GAS7,TF,AIF1L,GFRA3,SOX8,CMTM5,CREB5,MIA,PF4V1,FABP7,TLR1,SLC35F1,TMEM71,COBL,SOX2,ITGA6,SLC5A3,FOXD3,TEX36,ANGPTL7,IL33,PLXNA2,RPS6KA5,SLC12A6,PMEPA1,PDPN,CD74,CD24,RNASE1,EDNRB,S100B,MMP25,MC1R,CHST3,MRPS6
SOX9(49g)	http://motifcollections.aertslab.org/v9/logos/hocomoco__SOX10_HUMAN.H11MO.1.A.png	LINC01118,PSD3,STMN2,SFRP1,NECTIN4,OAF,LTBP1,PLAU,NTM,SOX9,LGR4,HMCN1,NOSTRIN,PLAG1,BAHD1,SLC7A8,TSHZ1,XYLT1,LINC01050,SOX4,TBX3,TNC,SIRPA,IKZF2,MAST4,C7orf31,LRRC20,TES,ARID5B,KCNC4,MFAP2,SMIM3,DPYSL3,ADAMTS15,IGF2BP3,ZBTB40,VCAN,MCOLN3,RAI2,GALNT14,TRPS1,ESM1,SATB1,PDGFRA,KANK4,VEGFA,PCOLCE2,STEAP2,NCALD
SP1(140g)	http://motifcollections.aertslab.org/v9/logos/cisbp__M6539.png	SEMA6D,TMEM59L,TMTC4,MIB1,GATA2-AS1,SRGAP2B,SP1,ADNP2,TGIF2,LIF,WWC3,TDRD9,DPF3,DYRK1A,VASH1,ZNHIT6,PCYOX1L,SYN1,PRRT4,NUP205,PKNOX1,CREB1,RAP1GAP2,RNF128,C21orf58,KLHL26,ZBTB3,ZNF77,VLDLR-AS1,NPHP4,DOLPP1,MVK,SLC45A3,SYNGAP1,SETD1A,SIN3A,RBM23,RBM15,RGS7,H1F0,TNKS2-AS1,RHBDL2,FHIT,HCP5,KRT13,C17orf80,FAM131C,IGSF9B,GGA1,CHST6,HERC4,MOB3C,LRRC1,LINC01431,MAPRE2,CCNJ,FSIP1,TNNT1,IER5,KCTD6,ICMT,EI…
SP2(142g)	http://motifcollections.aertslab.org/v9/logos/transfac_pro__M05665.png	ADAMTS10,CA5B,ANO8,CBWD5,PTDSS2,KLF2,FAM53A,MAMLD1,LPIN3,LINC00884,BDNF,DNMT3B,SESN1,HOXB-AS1,PLEKHA2,SP2,SLC25A23,GPBP1L1,CDKN2C,SCYL3,RGS17,GGT7,FAM155A,ACAP3,NCALD,ZSCAN32,NOL6,PARD6G,ESYT1,SYT5,HDAC6,CDK19,PCGF1,HAUS7,TMEM158,USP49,LTB4R,LRRC8E,PILRB,PKIA,LURAP1,TCIRG1,SARS2,FAM200A,LPAR4,PDE3A,BCL2A1,SHCBP1L,CDK15,PPOX,MAP3K10,TGFBRAP1,AMBRA1,PPT2,KRBA1,ERN1,HMGB2,SCN5A,ATP13A1,GPR89B,ZNRF2,…
SP3(10g)	http://motifcollections.aertslab.org/v9/logos/cisbp__M0421.png	RALGDS,DLX4,ATP2A1,CACNA1G,GFRA2,PFKFB3,ARHGAP27,SMOX,LHX2,RET
SP4(52g)	http://motifcollections.aertslab.org/v9/logos/dbcorrdb__EZH2__ENCSR000AQE_1__m9.png	SPIRE2,RSPH3,PARP4,UHRF1,MARCKSL1,CNN3,B4GALT6,CCSAP,SSX2IP,GEN1,PLSCR4,SP4,E2F7,ADAMTS7,FBLN2,PTPRK,SOX4,YAP1,LINC01503,C21orf91,NEO1,PTK7,ITGB3,SLIT3,HOMER2,METAP1,UBA6,SIRPA,PHLDA2,DIXDC1,ARL17A,MDN1,C11orf96,SLC38A1,QTRT2,VAV2,TYW1,CDH11,MYLPF,PTPRN2,WRN,GPSM2,NRP1,ZNF611,MMP14,RAD54B,ANPEP,PM20D2,ARL6IP1,COL5A2,FAM111A,ZC3H8
SP7(21g)	http://motifcollections.aertslab.org/v9/logos/taipale_cyt_meth__KLF15_NCCACGCCCMYN_eDBD.png	SP7,C17orf96,DLX6,MPPED2,KIAA1161,MDFI,EBLN3,GLTSCR1L,RUNX2,GLTSCR1,CCDC94,ZC3H11A,KIAA0907,TMEM5,DLX6-AS1,KIAA1462,GTF2A1L,IGF2,SBK1,NTF4,TPTEP1
SPI1(361g)	http://motifcollections.aertslab.org/v9/logos/dbcorrdb__SPI1__ENCSR000BIJ_1__m1.png	FCGR2B,CD53,NCF4,CD68,CD38,CCL2,FGR,PSAP,MMP9,CSF1R,RPS6KA1,ATP8B4,HLA-DQA1,TMIGD3,ADORA3,PMFBP1,GM2A,LYN,SLC37A2,ARHGAP25,RASSF5,PIK3AP1,TRPV4,CTSS,PLXDC2,PLEK,P2RY6,IL10,RUNX3,JAKMIP2,CYTH4,GLUL,SAMSN1,CD52,MCTP1,HCLS1,SEMA4A,LMO2,MYO1F,MSR1,IL1B,LCP1,LINC01353,MRC1,TSPAN33,TNFRSF11A,DOCK4,MAP3K1,ARHGDIB,PARVG,GPRIN3,SLC25A19,CORO1A,GOLGA7B,SHE,RASSF2,SLC15A3,MARCH1,CD14,CMKLR1,GAPLINC,PTAFR,KC…
SREBF1(265g)	http://motifcollections.aertslab.org/v9/logos/hocomoco__RFX1_HUMAN.H11MO.0.B.png	AXIN1,ZNF331,ADGRA2,ASIC1,PPFIA2,KIAA0753,SH2D3C,NLGN3,POU2F3,ANK1,BTBD9,HSPA1B,JUND,TP53I11,ZFP36L2,EMILIN2,SEMA4B,ZSCAN1,IRX5,ADCK1,SPTLC3,FAM193B,SCD,IFT140,COL3A1,TSPOAP1,SLC45A4,NPHP1,DENND1A,JDP2,NPC1,DSCR8,TMEM140,ACSL3,SREBF1,CEP112,FAXC,SLC6A9,ABR,ADAMTS8,PLD1,FADS2,SLC1A4,GLG1,CBX4,ISLR,TNC,ADAMTSL4,SCN1A,LINC01550,MOB3B,SPSB1,IFT74,HIP1R,CALHM3,CD248,LZTFL1,CYP11A1,BCL2L11,GBA,TMC1,PAL…
SREBF2(301g)	http://motifcollections.aertslab.org/v9/logos/jaspar__MA0595.1.png	PRKG1-AS1,PRDM1,DPYSL2,GJA1,SHROOM1,HDAC5,RAB5B,SCD,FDFT1,HMGCS1,AACS,PAM,SREBF2,COL13A1,MSMO1,NPC1,IKBKE,RADIL,TMEM154,SCARB1,FBXO10,MESP2,LDLR,CYP51A1,HSD17B7,DHCR7,SQLE,INSIG1,SLC5A10,DIRC3-AS1,SC5D,KRTAP4-2,TBCK,CCDC184,FADS1,TMEM92-AS1,STARD4,SRD5A3-AS1,GDF10,HMGCR,ACAT2,SGMS1-AS1,HAUS7,NR4A2,FADS2,FASN,ACLY,PRDM11,ACACA,FDPS,IDH1,LRP1,ADAMTS14,TENM3,CFAP69,LPIN1,BMF,PANK3,LSS,COL11A2,MMP14,…
SRF(387g)	http://motifcollections.aertslab.org/v9/logos/homer__CCATATATGGNA_CArG.png	TEAD3,HOXB5,ATP2A2,GPC3,ENAH,STK38L,AMPH,CTNND1,PCGF5,SCML2,POGZ,PDLIM5,ERVK13-1,LINC01301,FBXO30,INAFM2,CDK17,LMCD1-AS1,RBM15,GRB14,CADPS,LINC01435,NR3C2,SLC20A2,PTPRF,SLC25A25,FOXJ2,HOTAIR,TINAGL1,MIR17HG,LASP1,ARPC5,AWAT2,GPR161,MAGEE1,SPOCD1,EAF2,SRF,HOXC5,NACC2,WDR1,DDAH1,FLNA,BCAR1,BVES,ITGA5,EGR3,MYH9,CNN2,VCL,PURB,MYADM,TNS1,PRKAB2,RHOB,SPOPL,C1QL1,CCDC3,CALD1,TEAD1,PIP5K1A,TMEM94,CBX7,KI…
STAT1(2425g)	http://motifcollections.aertslab.org/v9/logos/dbcorrdb__STAT1__ENCSR000FAV_1__m1.png	CYP1B1,TRAM1,LIMS2,RAPH1,MORC4,GREM1,SLC39A6,VCAN,TIMP2,TPT1,CBX7,ADGRG1,RNF170,DLC1,CEMIP,MMP2,VASN,SBNO2,PLEKHM1,TP53I11,CSDE1,FTH1,COL1A2,PDE4DIP,CCNL1,SASH1,LPP,RGS7,TMUB2,PEG10,RPS6KA2,ATXN3,RGL1,RAB7A,ATP6V1H,RNASEK,PIK3CA,VGLL3,IGFBP4,SPAST,VEPH1,DPYSL2,MYO1B,DPP4,STC2,LINC01197,WDR91,GOLGA5,STAT1,SGMS2,FBN1,SSH3,GOLGA8B,CYB5R3,ADAMTS1,CCNG1,DNAJB14,LRRC32,SGK3,ZSCAN31,GTF2A1,ADAR,GPR137B,…
STAT2(1004g)	http://motifcollections.aertslab.org/v9/logos/cisbp__M4706.png	WNT5A,AVPI1,MXI1,ZNF566,CHD6,WDTC1,MMP2,OVCH1,NYNRIN,ZNF334,TCAF2,STOX2,AGO4,NEAT1,DHRS3,ZNF660,RTP4,IFIT2,PARP9,ZNFX1,IFIT3,STAT5A,TCF4,DHX58,TWIST2,FBN1,TRIM56,IFIH1,CCNL1,NFIX,PHACTR1,IFI44L,IL18BP,OAS2,PLXNC1,UVRAG,RSPO3,IFI6,DDX58,PELI2,PARP14,B2M,ADGRL3,ABR,TNRC6B,TFAP2A-AS1,CELF2,MME,PARD3B,ZNF235,SNHG22,PARP11,UBA7,ATP8B2,ITPKB,APLP2,LINC01412,BCO2,VPS13B,TNRC18,SEMA3E,DCAF6,RAB29,ECM2,LR…
STAT3(307g)	http://motifcollections.aertslab.org/v9/logos/factorbook__STAT1.png	BCL6,HOOK2,IRF1,UNC5B-AS1,RALGDS,ST5,SOCS3,RUNX1,ZNF225,STAT3,ZNF234,KDM6B,IGF1,IKZF4,ZNF155,DENND1B,PDE4DIP,ARHGAP6,ZNF283,DDX17,KLF9,CFB,DDX58,IFIT3,IFI44L,TRIM21,SNRK,PPP1R3B,OSBPL10,TCP11L2,ZNF223,ERP27,CDH3,PRDM16,IFIT1,VPS8,IL1R1,LYST,ATP8B4,BAZ2B,ADAMTS9-AS2,IFT80,NR4A3,GJA1,PKIG,NEAT1,AGO3,H6PD,AQP7,IL33,UBN2,GATAD1,NR5A2,WNT3,VMP1,CYYR1,HEXIM1,STON1,FAM84A,ATG14,TOPORS,EFHB,ZNF552,ZNF181…
STAT4(14g)	http://motifcollections.aertslab.org/v9/logos/dbcorrdb__STAT1__ENCSR000FAV_1__m1.png	CCL2,OSR1,FAM120C,ADGRF5,MDGA1,SORBS2,ZC3H11A,RGS16,GDNF,CYP1B1,GSG1,EPAS1,CRLF1,TSC22D1
STAT5A(64g)	http://motifcollections.aertslab.org/v9/logos/homer__NATTTCCNGGAAAT_STAT1.png	LINC01358,PGM5P3-AS1,ACACB,ARL15,GNA14,STAT5A,DGUOK-AS1,GALNT14,ABCA1,HRH1,SCN2A,A2M,MORN3,CBR3,IGF1R,DENND2A,SEMA5A,ZNF570,LINC00908,TTC25,FGF13,ADAMTS9-AS2,MAP2K6,HECW1,PPFIA2,MSX2,IL18BP,FABP3,ZNF224,CITED4,CPEB4,SYBU,SMOX,CPXM2,ARMC9,TNFRSF1B,STEAP1B,NR5A2,SLC9A3,DYNLRB2,CD79B,SFMBT2,KIF26B,OXR1,ABAT,SRBD1,ASAP3,ZNF780B,IL1R1,DPYSL3,PKP3,IFIT2,LTBP4,LRRC61,BMP4,SUFU,TMEM266,CRLF1,L3MBTL4,VPS1…
STAT6(15g)	http://motifcollections.aertslab.org/v9/logos/tfdimers__MD00373.png	CD276,MMP14,SLC16A2,ADAMTSL1,ATP2B4,ANPEP,STAT6,VEPH1,ENPP2,PRRX1,CD36,PCDH18,SDC1,TRIM62,CABLES1
SUPT20H(16g)	http://motifcollections.aertslab.org/v9/logos/dbcorrdb__SUPT20H__ENCSR000DNP_1__m1.png	TRAF5,CLN5,LAMB3,FGF10,ARMC2,BAMBI,EXOC2,MTMR3,REL,PHF20L1,DPF1,PHF21A,TASP1,LAMA1,APBB2,ABHD2
TAF1(273g)	http://motifcollections.aertslab.org/v9/logos/homer__CTATAAAAGCSV_TATA-box.png	ANK2,EXOC6,NEU3,PTPRB,ZIC4,TP53BP1,BRD1,CEMIP,ECE1,AKAP13,EPHB3,JUN,NCR3LG1,LRRC6,ENPP5,TRIM39,HECTD2,DNLZ,ZKSCAN1,TBX5,SVIL,EPB41L2,SRBD1,ADD3,MYO18A,LIN7A,MTHFR,GPATCH2L,ANKRD17,CILP,FHAD1,YLPM1,CSRNP2,WNT5A,SPATA2,PDCD4,PLA2G6,LGR4,DST,MSI2,ACVR1C,CDK13,LINC01111,MAGI2,ADAMTS15,LOXL4,GOLGA2,EVA1C,FAM208A,VPS50,CEP295NL,APP,HSPB6,TNFSF13,TRIM2,DTX3L,TTC21A,KLF8,FMN1,CCDC170,RGS5,ABHD15,LTN1,COL…
TAF7(1011g)	http://motifcollections.aertslab.org/v9/logos/cisbp__M4603.png	TCTE3,YES1,ATG101,ETV1,MLF2,SNHG10,DIS3,PPP2R5D,ZNF268,GADD45B,IPO13,PTMA,PDCL,RAB2A,PARS2,AFF1,ZBTB43,CSNK1A1,NCOA3,CRABP2,GEM,KCNMA1,RFFL,IST1,BANP,C1QTNF1,MED16,ERCC5,NUTM2B-AS1,DCAF4L1,CHMP2B,GAR1,NXF1,RAE1,PSMB2,EPC1,FUZ,SRSF5,ZNF280D,CSNK2A1,RTN4IP1,SPNS1,DPAGT1,ACTR3,GDNF-AS1,TAB2,ZNF585B,ZNF41,HNRNPH3,RPRD2,ZNF644,THAP3,SRSF7,SAFB2,SCN2A,AFTPH,OARD1,GPR155,HIPK3,PPIG,WDR77,ZNF432,L3MBTL3,…
TBP(13g)	http://motifcollections.aertslab.org/v9/logos/dbcorrdb__POLR3G__ENCSR000EHQ_1__m1.png	ZNF582,CHST2,ZFAND4,HOXD3,SYT7,GPR4,ADGRG1,PPP1R12B,RAB3D,SUV39H1,GPD1L,EIF3C,TBP
TBX15(235g)	http://motifcollections.aertslab.org/v9/logos/cisbp__M6336.png	ITGA5,CTNNB1,MBOAT1,EMX2,ARHGAP32,RCOR2,SET,LSP1,PRDM11,SPIRE2,ZNF76,CLCNKB,TSPAN13,XYLT2,FAM106A,ZIC1,GABRE,MIR193BHG,NR2F2,ELFN2,HOXC10,FAM72C,FAM72D,GLI1,EMX2OS,TGFB3,PROCR,NRG1,NPAS1,TIE1,E2F7,NR3C2,ZFHX4-AS1,KCTD1,HOTAIR,SPACA6,CAMK2N2,SMAD9,DCBLD2,SIX1,CNTN2,CASC11,IGSF9B,MAP3K12,MIR31HG,ATRN,HNRNPH1,DNAJC3,ELN,NRSN2-AS1,MOXD1,NXPE3,STAC3,FOXO3B,WNT9A,TBX15,MDFIC,PRICKLE2,STX3,MAGEE1,PPP2R2…
TBX18(13g)	http://motifcollections.aertslab.org/v9/logos/cisbp__M1633.png	BEAN1,DUSP4,AKAP10,SNED1,NUAK2,MIER3,DNMT3B,PHLPP1,MAP7D2,TBX18,KLF4,NXPH4,HHIP-AS1
TBX19(13g)	http://motifcollections.aertslab.org/v9/logos/cisbp__M5874.png	SYBU,SULF2,SLIT3,EGFL6,PLEKHG1,CRLF1,SBF2-AS1,RAB38,PCSK6,ITGA8,FAM117A,SMPDL3A,SERPINE2
TBX2(72g)	http://motifcollections.aertslab.org/v9/logos/taipale_cyt_meth__TBX20_NAGGTGTGANNNTCACACCTN_eDBD_meth.png	TBX4,TBX3,CORO2B,ADGRL3,RASA2,LIMD1,IGF2BP3,TBX2-AS1,SAMD3,FAM107B,MAPKBP1,KCNIP2,FOXL1,RND3,CT62,GK,SCIN,NRIP3,RFX8,PDE4D,SPSB1,NRROS,LRRC8B,TBX2,SEMA3A,STARD8,PPFIA2,STARD13,KLHL13,BATF3,LTBP1,MAP3K9,LINC01358,DUSP6,CAMK2N1,FAM129B,TAF1A,CTTNBP2,STK33,FOXF1,PLAT,TTN,MAOA,SSX2IP,ZNF536,NTF3,NDP,RAP2B,HHEX,TMEM51,KCNN2,PLCXD3,FILIP1,CIDEA,KPRP,DLG3,BCL7A,TRERF1,SACS,PTP4A1,GNG2,ZNF417,GPM6B,TRIM7…
TBX3(12g)	http://motifcollections.aertslab.org/v9/logos/cisbp__M1627.png	SAMD3,RGS17,KIF5C,KIAA1958,ETV1,TBX3,CORO2B,TDRKH,FAM169B,KRT86,RAB27B,SSX2IP
TBX6(10g)	http://motifcollections.aertslab.org/v9/logos/hocomoco__TBX21_HUMAN.H11MO.0.A.png	CTSB,RAB3IL1,CD9,PDGFRA,ATG101,ZNF787,ANXA9,MN1,CAMK2N1,COL1A1
TCF12(16g)	http://motifcollections.aertslab.org/v9/logos/dbcorrdb__TCF12__ENCSR000BIT_1__m2.png	STARD8,RGL1,AARD,KCNQ1OT1,DLG2,BMPR1B,CMYA5,PPP2R1B,FBXO32,LFNG,TCF12,ETV1,COBLL1,AGTR1,HERC1,RGS22
TCF21(51g)	http://motifcollections.aertslab.org/v9/logos/homer__RACAGCTGTTBH_HLH-1.png	ALDH1A1,CRTC1,CUL7,FST,LTBP4,ME3,RAB8B,SULF1,ZNF536,ACOT12,PCK2,OMA1,DSEL,HS3ST5,ARMC9,PITX1,PGM5P4-AS1,ASB5,DCN,SLC9A3,PHEX,TNFRSF19,FGF5,PGM5,LAMA1,GPM6B,KCNJ2,LAMB3,PELI3,DMPK,PRICKLE1,RHOBTB1,ISL2,DHRS4,IL6ST,CSDC2,SCN1B,TRIM73,NID2,KATNAL2,PRUNE2,SLC2A5,ARMC4,B3GALT2,ANKH,LINC01016,TSPAN3,ISPD,WASF1,RND3,KLHL30
TCF3(37g)	http://motifcollections.aertslab.org/v9/logos/cisbp__M5115.png	GPSM3,SHROOM1,CARD10,AQP1,PABPC1L,KCNAB2,TCF3,LIPT2,ST6GALNAC3,KLHDC9,NFKBID,MIEF2,ARRB2,FBXO44,LINC00601,DIRC3-AS1,CTRL,FAM117B,MYF6,KDM8,KIAA1958,CDC25C,SHCBP1L,MAZ,AGAP1-IT1,MYLK2,AMH,CXCL14,CLDN4,ZNF615,SLC25A28,SAP130,PER2,NPIPB11,RUNDC3B,HCN3,RIBC1
TCF7(460g)	http://motifcollections.aertslab.org/v9/logos/homer__ACWTCAAAGG_TCFL2.png	TENM3,MEF2C,CXXC5,KLF4,LMNA,ANKH,CORO2B,NDRG1,WNT9A,PSD3,GREM2,BAALC,CAV1,CISH,TUBB3,BCAR3,CNN3,TMEM44,ANPEP,OGFRP1,TCF7,LGR4,TSHZ1,BMP6,LINC01121,MYF6,SCARA3,TPM1,PHLPP1,PORCN,SLC25A5,LINC01578,NPTN-IT1,LINC01119,MME,LIN7A,ARRB2,PTHLH,HES6,SEC14L2,S100A3,XIRP2,PTCH2,SLC35F4,CHST11,IGFBP3,FRAT1,TGFB1,EMILIN2,CEBPA,TMSB4X,TNNT1,SAMD13,C6orf141,GPR68,ISLR,RELN,MEIS2,FOSB,PDE1C,OAF,SYT7,CRABP2,YWHAQ…
TCF7L1(12g)	http://motifcollections.aertslab.org/v9/logos/hocomoco__NANOG_HUMAN.H11MO.0.A.png	ZFHX3,NR2F2,LIMS2,FBLIM1,SORT1,BOK,ALDH1A1,LMO7,SCUBE3,ST5,STX1B,FZD7
TEAD1(46g)	http://motifcollections.aertslab.org/v9/logos/taipale_cyt_meth__TEAD1_NRCATWCCN_FL_meth_repr.png	ALPK2,DLC1,CALU,WWC2,TEAD1,TCF4,C1orf198,LATS2,DAB2,LPP,AMOTL2,GLS,ITGB1,CRIM1,JADE1,FAT1,NR2F2,AHNAK,ERBIN,LMO7,DDR2,THBS1,DDAH1,TAOK1,FERMT2,PEAK1,TIMP2,MARCKS,RAPH1,ATP2A2,PKD2,MBNL1,RAB3B,VGLL3,LIMA1,TRAM1,PGRMC2,ACTR2,UTRN,DSE,DAPK1,WTIP,FOXO3,GAB2,DYRK1A,IQSEC1
TEAD2(226g)	http://motifcollections.aertslab.org/v9/logos/transfac_pro__M02281.png	IGFBP4,MEIS3,INAFM1,CACNA1H,SLC16A5,LAG3,GFRA1,IFITM10,PPFIA4,HN1,L3MBTL1,GGT7,PARP11,TSPAN11,CDA,FAM71E1,CACNB3,KCNN4,TMCC2,ZNF436,HIF3A,SOX18,PTPRN,TOX2,SMOX,LYSMD1,KLHL25,ITGAV,POLR3E,P2RY6,ALDH1A3,HIP1,ASS1,EFEMP2,ALDOA,FGF18,HPCAL1,NPAS1,LDB2,TUBA1A,CARHSP1,PDLIM7,MSH5,RENBP,RAB40B,E2F1,STAC2,SV2A,BGN,NLGN2,ZBTB25,SEMA6C,FHL3,SIN3A,COL11A2,EDA,LENG9,SOX4,ARHGAP31,FUOM,SFN,RAPGEF3,PTMA,IL11RA…
TEAD3(113g)	http://motifcollections.aertslab.org/v9/logos/homer__CCWGGAATGY_TEAD4.png	LINC00211,RAMP1,DOK7,TEAD3,KCTD21-AS1,LSM11,LAMA5,TNNT2,MCF2L,ACTB,ACTN1,PALLD,LINC01197,IDH2,DES,TIAF1,LMX1B,PACSIN3,RNF180,LBH,WFDC1,MYPN,CDKL2,TMEM150C,MICALL2,PTH1R,CNN3,LPP-AS2,MYH11,PHYHIP,PKIG,TINAGL1,C1orf198,TAGLN,CPXM2,TUBA1A,ERG,TRPC4,PPP1R12B,C2,ITPR1,MYLK,FGD5,MEF2C-AS1,AXIN2,MYOCD,CABYR,VWA5A,FRMPD3,ITGA7,TRIM55,ENPP4,ZSWIM4,GCNT2,ANXA6,AKT1,GPHN,SORBS1,PCDHB2,RAD51B,LINC00271,PRR26…
TEAD4(12g)	http://motifcollections.aertslab.org/v9/logos/taipale__GATA4_DBD_AGATAANN.png	CLK1,GPR39,TIRAP,ERG,HEY1,GPR19,TMCC2,NCKAP5,TEAD4,RHCE,NOG,PTP4A3
TEF(117g)	http://motifcollections.aertslab.org/v9/logos/hocomoco__DBP_HUMAN.H11MO.0.B.png	NR1D1,CRY2,AGO1,OLFM2,SESN3,GPAM,NRG1,FOXO3B,PEAR1,TRIM2,SLC7A14,COLQ,PER2,PER3,NR1D2,TEF,PER1,CIART,BHLHE40,GPR137C,NFKBIZ,CASC2,TNFSF13,TMEM170B,ANKRD12,TRIM73,SLIT3,C15orf41,DAPK1,LINC00857,FBXL7,FAM8A1,NOTCH1,JUN,TIMP3,KCND2,TBX15,CSPP1,EBF1,TEX9,CCND2,CPEB1,MDGA1,RDH10,PRX,ZFYVE9,HSPG2,SLC38A2,DUSP2,FZD10-AS1,TBX1,AMPD3,SERPINE1,DGCR6,TTC9,PLCB1,HDAC9,PMEPA1,CHRDL1,NCOA7,SYNE1,POU2F1,KCNMA1,…
TFAP2C(36g)	http://motifcollections.aertslab.org/v9/logos/taipale__TFAP2C_full_NGCCNNNNGGCN.png	FXYD2,LST1,C1QB,SOCS2,FCGR3A,CD14,NCF4,RSPO3,HSPB3,CYBB,MOB3C,STAB1,CD79B,HLA-DQA1,TREM2,TFAP2C,S100A9,TRIM55,ITPKB,RNASE1,SLCO2B1,LAPTM5,TNFRSF1B,C1QC,DRAM1,S100A8,PGM5P4-AS1,C1QA,AIF1,SYPL2,FGFBP2,MAP2K6,KLHL24,FUCA1,FGF7,COBLL1
TFDP1(5405g)	http://motifcollections.aertslab.org/v9/logos/homer__GGCGGGAAAH_E2F4.png	SDC1,EIF1AX,CORO1C,H2AFZ,C11orf24,KPNB1,PPP1R14B,SRSF2,HMGN1,SNRPG,HMGN2,KDM2B,TCF3,CNOT9,HIRA,NFYA,UNK,THAP12,H2AFV,DEK,SUB1,PHTF2,E2F7,OSBPL6,FOXN2,PTPN4,LINC01572,MIS12,NGFR,ZHX1,MCMBP,CCNE2,SLC25A40,LIN54,KCTD15,NXPH4,ABCB10,CNOT3,USP37,NFKBID,DYRK2,FAM149A,PURB,HIVEP2,WNT5B,PRDM10,PHF5A,EXTL3,ZDHHC2,LZTR1,SMC4,SLIT2,KATNAL1,B4GALT6,FUT8,SMG7-AS1,RBBP8,GNPNAT1,FMR1,FAM81A,RMI2,LINC-PINT,NSUN6…
TFE3(29g)	http://motifcollections.aertslab.org/v9/logos/transfac_pro__M03890.png	RPH3AL,ABCA3,WWP2,TOM1,DIRC3-AS1,ZFYVE26,BHLHE40,LINC01237,HIF1A-AS1,CAPN3,NCKAP5L,FAM222A,KDM3A,MAST2,TBKBP1,LINC00891,GPR176,UBXN6,BBC3,NUAK2,TBC1D13,DACT3,PKNOX2,EFNA3,AGAP1,CASC8,HOXC13-AS,LTBP4,ZNF516
TFF3(10g)	http://motifcollections.aertslab.org/v9/logos/tfdimers__MD00262.png	SPDEF,WFDC2,LEFTY1,NKG7,AGR2,PIGR,FABP1,MUC13,HOXB9,SPINK1
THAP1(187g)	http://motifcollections.aertslab.org/v9/logos/dbcorrdb__POLR2A__ENCSR000BGO_1__m1.png	PRPF38A,TMEM161B,ZNF227,LAMTOR3,PIGC,TMEM100,DHX34,TXNL4B,EVI2B,TTI1,C8orf88,STAMBPL1,YRDC,ZNF485,THAP1,DPP8,GAS5,ZKSCAN5,EIF1AD,ZNF213,TSSC4,ATF4,TRIM73,ARRDC3,ACBD5,C16orf91,FASTKD5,MAGOH,MBD1,MBTPS2,LINC01106,STX18-AS1,HOXC-AS1,WDFY3-AS2,VPS11,SLC25A38,MAGIX,NANOS1,RAB27B,YTHDC2,KIAA0040,CDKN2A,GPR4,DMRT2,GPRC5C,ABRACL,KCTD13,DDX47,THUMPD3-AS1,ZCWPW1,SQSTM1,CACHD1,FAM53A,UBB,VPS33B,RBPMS2,SYN1…
THAP11(36g)	http://motifcollections.aertslab.org/v9/logos/dbcorrdb__ETS1__ENCSR000BKA_1__m1.png	ZNF337-AS1,ZSCAN2,ZNF473,IQGAP3,THAP11,ZFYVE28,ZNF30,DUS3L,GPR68,FHIT,ZNF227,ZNF284,THYN1,ZNF8,THAP4,NEDD9,PASK,FTL,MRPL34,AMPH,BANP,CXXC5,NOL4L,ZFHX4-AS1,TMEM208,LINC00663,H1F0,UBE2D3,RALGAPA2,HPCAL1,HAS2-AS1,DARS-AS1,RASA4,WNT2B,C11orf74,COPS7B
THRA(189g)	http://motifcollections.aertslab.org/v9/logos/tfdimers__MD00368.png	JAK1,TLN1,SEMA6C,NFIX,CALB2,SDC3,PAPPA,VAT1,CBX8,PRRX1,SMCR5,KLF12,NEAT1,CLIP2,RAMP2,TPM1,FAM131B,ORMDL3,RAP1GAP,TBL1X,TMEM119,CLCNKA,ZNF703,WNK4,SOCS3,ELL2,THRA,FOSL2,MTM1,PHLDA3,CAPN5,HLA-F-AS1,SSC5D,EPB41L1,HSPB7,ARMCX4,NR1D1,KCNC4,CLCN7,FLNC,RARG,FAM225A,SPEG,BCAR3,CACNB3,IGFBP5,NR2F1-AS1,DIRAS1,DIXDC1,ELFN2,TLE3,LRRC32,GLI1,ELK3,BGN,PRR34,SATB1,IER5L,TRIM73,FIBCD1,MMP14,C15orf39,SERPINE1,CAC…
TLX2(32g)	http://motifcollections.aertslab.org/v9/logos/cisbp__M4789.png	FIBCD1,KCNMA1,TBX1,TLX2,FGD1,RORA,EMX2,HOXB4,MSX1,EGR3,DMRT2,PHACTR3,PCDH9,GAS1,ADGRG1,SLC7A8,LDB2,WNT7B,SYNJ2,RPP25,MARCKSL1,PRRX1,ATOH8,C6orf132,FRAT2,HOMER2,SNHG4,PRICKLE2,HAS2,TIMP3,PTGER3,ADAMTSL1
TP53(14g)	http://motifcollections.aertslab.org/v9/logos/transfac_pro__M01651.png	TP53,TSPAN13,GIGYF1,ITM2A,PAQR7,OCIAD2,PLCL1,TMEM182,FANCD2,MTA2,PALMD,GOLIM4,MYEOV,PHKG1
TP63(12g)	http://motifcollections.aertslab.org/v9/logos/tfdimers__MD00317.png	SLC22A13,ARHGAP31-AS1,LINC00323,FAM185A,MROH7,TP63,TACR1,GPR160,C4orf22,GPX2,DLX5,BTG4
TRPS1(28g)	http://motifcollections.aertslab.org/v9/logos/transfac_pro__M08997.png	SERPINE2,COL8A1,ZFPM2,SOX9,TRPS1,ZDBF2,DPYSL3,KIAA1462,GJA1,RGS17,MAST4,EDNRA,METTL24,MKX,KANSL1L,TMEM266,NRXN2,SALL1,ALX1,SETBP1,VWA5A,FAM175A,FHDC1,EDNRB,MEF2C-AS1,USP2,KIZ-AS1,SFRP1
TWIST1(224g)	http://motifcollections.aertslab.org/v9/logos/hocomoco__TWST1_MOUSE.H11MO.0.B.png	LAMB1,SNTB2,CREBZF,MME,FOXO1,MITF,OSBPL1A,C9orf3,OLFML1,TFAP4,BDH1,EPHB3,ZADH2,SERPINF1,TBC1D23,THSD4,EYA1,TMEM9,MLLT3,ANG,PDE5A,ZNF75D,HERPUD2,SGCD,SEMA3E,PEAR1,NTF3,THY1,IL11RA,GMDS,CEP112,EGFLAM,RECK,ZBTB20,CTSS,SSX2IP,SERTAD4-AS1,COLEC12,AKAP13,SH3BP5,LAMA4,MIR99AHG,GLI3,MAPK10,IL17RD,FLCN,ARID5B,STX11,NFATC4,THNSL1,RGMA,EFEMP1,SGCE,ANXA1,CRABP2,TNFAIP8,UBA7,AKAP12,STK3,RFX8,ZNF438,MEG3,ACBD6…
TWIST2(26g)	http://motifcollections.aertslab.org/v9/logos/taipale_cyt_meth__TFAP4_ANCATATGNT_eDBD.png	MASP1,ADD3,TRIOBP,RECK,S100A10,PBX1,ADM,VASN,PLPP3,CD248,LGALS3,ADGRD1,TGFBR3,MFAP5,IL1R1,PTGIS,FBLN2,TWIST2,CHN1,CRABP2,PDGFRA,EFEMP1,MOXD1,PRRX2,METRNL,CDC42EP2
UBTF(772g)	http://motifcollections.aertslab.org/v9/logos/dbcorrdb__ELF1__ENCSR000BPT_1__m2.png	UBTF,NCL,TRIM24,TPM3,MFAP3,TRAF3,MSH6,EIF3A,CBL,ZNHIT6,CCDC9,PHRF1,MFN1,BAZ1A,GTF2F1,SUN2,SRFBP1,TRIP12,FKBP5,PNN,DHX37,AKAP8,NOLC1,PPARGC1B,SRRM2,CDV3,HNRNPR,CCAR2,INO80D,KMT2B,RRS1,TRIM73,SNRNP200,KDM7A,SMCHD1,PUM3,KIF7,DYNLL2,ATXN7L3B,PHF20L1,ATXN7L1,FBXW11,MFHAS1,ZC3H18,BRD9,LARP4,TAF5L,PARG,CYB561D1,BRD7,FNDC3A,SMARCC1,SMARCA4,PRRC2C,PRPF8,CSK,PPIF,ZNF35,SMARCA1,KIF2A,APAF1,VPS18,FAM110A,ZNF…
USF2(1338g)	http://motifcollections.aertslab.org/v9/logos/cisbp__M4515.png	SLC35F6,RPS28,CD276,RPL23,USF2,NR2F2,KIAA1522,SS18L1,SPACA6,RPS3A,PCGF2,RPS27,CCNI,RPL12,EEF1A1,RPS21,EFNA3,MARCH8,ALOX12-AS1,JOSD1,AMDHD2,PKN1,UBE4B,SYNGAP1,HDAC5,WWP2,C1orf43,HOXB-AS3,KAT5,ZFYVE26,CXXC5,FOXRED2,BBC3,CANX,HOXB7,CLCN7,RAB3IL1,DBP,SPG21,SERF2,RREB1,SPNS1,DTNA,PPARGC1A,RNF128,NEO1,USP3-AS1,VAC14,NR1D2,PHC3,DIP2B,BLOC1S3,SIRT2,SLC29A2,HIGD2A,TPP1,SMCR8,PLS3-AS1,PATL1,ALOXE3,TMEM42,N…
VAX2(12g)	http://motifcollections.aertslab.org/v9/logos/taipale_cyt_meth__PAX7_NSGTCACGSNNRTTAN_FL_meth.png	NPHP4,LDLRAD4,CREB5,IL7,SPRY2,TMEM164,LINC01138,RNF182,GPC4,AP1G1,STK35,AP4M1
VEZF1(28g)	http://motifcollections.aertslab.org/v9/logos/predrem__nrMotif2090.png	CEP350,HECTD4,TAPT1,PELI1,SLC37A1,AHR,JADE2,ETV1,GPRASP1,IL17RD,HOXA13,VEZF1,TRERF1,SERTAD3,ZSCAN9,ZGLP1,PHACTR4,LIPE,PRKD2,CACNB2,ZNF701,ZNF665,ATP8B3,FOXP2,MEF2C-AS1,OSBPL3,OGFRP1,RUNDC3B
WRNIP1(160g)	http://motifcollections.aertslab.org/v9/logos/dbcorrdb__EZH2__ENCSR000AQE_1__m9.png	TGFBR1,FOXL1,SLC12A4,JAK2,IL11,OSBPL3,SLC12A5,MLH3,LRP4,BMPR1A,KLF13,LUZP1,GPCPD1,EFR3B,AP1S2,ARHGEF11,ZNF628,MVB12B,VEGFA,GOLGA6L4,LPAR1,ENHO,SOGA1,COL9A2,ARID2,AGAP1,PPP1R13B,PCMTD2,CDC42BPB,FBXL19,COL13A1,KDM6A,SLC17A7,FZR1,BCL7A,NEURL1B,LINC00899,ZBTB18,HP1BP3,TNFRSF1B,NDUFA4L2,COL12A1,GRID1,ZNF592,PDPN,GABPA,LINC01503,GAB2,GDF10,ZXDB,ATAD2B,MMP16,EHD1,ARNT2,NFIB,RCC2,ARID1A,PAG1,RAB3GAP1,MAM…
XBP1(1213g)	http://motifcollections.aertslab.org/v9/logos/taipale_cyt_meth__CREB3L1_TGCCACGTCAYN_FL.png	HSPA13,SESN2,MTHFD2,SLC3A2,GOT1,TARS,NARS,SEC24D,SH3KBP1,ATF4,SLC38A1,UNC5B,ANKRD11,CEBPG,GPT2,SKIL,TRIB3,HERPUD1,CHAC1,NPAS2,KCTD15,TBL2,LARS,PYCR1,ARHGEF2,GPR180,DBN1,ZXDC,OSTC,SNHG5,ANKRD27,SERPINH1,KDELR3,KDELR2,FKBP11,STT3A,COPB1,SYBU,RRBP1,SLC7A6,TMEM165,PTHLH,GOLGA5,OSBPL6,SEC63,BCL9,ARFGAP3,NDUFA4L2,PTP4A2,PPIB,MED30,COL1A1,PRNP,NCSTN,EEF1A1,PDE4D,NDEL1,FADS2,MMP1,RCN1,SLC6A9,RTN4,LRRC59,…
XRCC4(282g)	http://motifcollections.aertslab.org/v9/logos/cisbp__M6483.png	MECOM,BCL11A,COL11A1,IGF2BP1,CADM1,PITX2,TAGLN,NUAK1,C1QTNF1,RHOF,SYNPO,CCNB1,CDH11,RASGRP2,AMIGO2,ITGA1,BACH1,MSI2,LIMK2,BDH1,TCEAL9,SEZ6L2,ITPR1,DGKH,TENM4,CDKN2B,GNAZ,BTBD11,SLC1A3,EPAS1,TMEM208,MARCH3,STK38L,CACNA2D1,MYRF,GATA6,STXBP5L,PRKACB,COL5A2,CSRP2,FKBP2,JUP,PCDH10,CYB5R1,JAKMIP2,PRR7,SHROOM4,IER3,CALD1,LINC01503,TST,HOXA10-AS,NECTIN2,CD82,FAM98A,GGT1,DPYSL4,PDGFA,PGM2L1,FHL1,FAM84B,SK…
YY1(4025g)	http://motifcollections.aertslab.org/v9/logos/cisbp__M5154.png	IFT80,YY1,YTHDF3,CTCF,BTRC,ILKAP,YARS,ARHGDIA,CDC42BPA,NUFIP2,BCLAF1,CNOT1,DESI2,RNF2,REPS1,ROCK1,ANKRD11,DDX5,BCOR,PPIG,PCM1,PRRC2C,ZFHX4,METRN,KRAS,FOXP1,PPP1R10,KMT5B,MAT2A,TLE3,DEK,ZFP37,WNK1,PDIK1L,YES1,MBNL3,PCNX4,TAOK3,MARCH7,FGD5-AS1,PDCD10,ZNF644,ARMC1,EP300,EIF4G3,GBF1,ARID4A,DCAF8,CCDC151,ACBD5,AHNAK,TBL1X,ATE1,BASP1,DAXX,ATF7IP,UHRF1BP1L,QKI,ZMYM5,HELZ,MAN1A2,CDKL5,PHF23,MMAA,WASF1,ZN…
ZBTB41(11g)	http://motifcollections.aertslab.org/v9/logos/transfac_pro__M05472.png	ZNF610,CRABP2,ATXN7L1,ESR1,NOTCH2NL,PHACTR1,GHR,LRFN5,BCL9,SULF1,C7orf31
ZBTB7A(3000g)	http://motifcollections.aertslab.org/v9/logos/dbcorrdb__EZH2__ENCSR000ARK_1__m4.png	AHDC1,PLEKHO2,C11orf95,ANKRD13D,WIPF2,ZBTB4,C15orf39,RAB11FIP4,TOB1,PKD1,ZCCHC24,SNX33,ZFHX3,KLF3,KLF13,RALGPS2,VASN,RASSF8,S1PR2,RNF19B,KLF4,JADE2,PPP1R26,TRIO,LMX1B,ZMIZ2,ZNF316,RAB40C,SPOPL,NPEPPS,JUND,GIGYF1,GMEB2,POFUT2,NUMB,ZXDB,HELZ2,IGFBP3,ZNF254,FBXO42,SEC14L1,HSPA12A,MAT2A,TRIM13,CLTC,MAP1A,ZNF275,NORAD,TBC1D2,TADA2B,SETD1B,ZMYND11,CDK19,MNT,PLEKHH3,GLIS2,HIC1,ZBTB7A,ARHGAP21,ARID3A,LIN…
ZBTB7B(103g)	http://motifcollections.aertslab.org/v9/logos/yetfasco__YLR176C_1478.png	ZBTB7B,WNT5A,KLHL26,CNGA3,SYT5,ADGRB1,C2CD2L,WNT9A,PBLD,PRKG2,SCUBE3,PTPRF,RAB6B,CCDC157,TAF1A-AS1,L3MBTL1,LRRC8A,CIPC,NFATC1,USP44,SESN1,LINC00599,ZNF687,PER1,PRKAG2,LINC00629,PIK3CD,TRPV1,APOL2,NOG,CABLES1,LOX,RNF152,ANO4,PID1,ARMCX4,DNMT3B,ZBTB18,AXIN2,GAS6-AS1,FAM214B,KMT5C,LRFN3,FKRP,SFTA1P,DENND2C,LUCAT1,FBLL1,CBX7,PISD,SGCA,NINJ1,FBXL19,STAT6,SOX18,FAM160A2,ZFHX2,FAM131B,NECTIN4,HMBOX1,PTP…
ZFHX3(75g)	http://motifcollections.aertslab.org/v9/logos/cisbp__M0895.png	MEF2A,SMURF2,CDC42BPA,NOTCH2,SMTN,CDYL,SUN2,EFNA5,LTBP1,OGFRP1,PHLPP1,SPTBN1,VCAN,RFFL,PLEKHA2,PLXNA2,HTRA3,MAST2,GRB10,SH3PXD2B,PLEC,SULF1,ZFHX3,TSC22D1,GATA2,LIMS2,COL4A2,TRIP12,KIAA0355,SGMS2,AQP1,PRDM10,DENND5B,CDC42EP3,LUZP1,IST1,ANKRD44,SYNPO,FIGN,CDK6,PSD3,LINC01301,LINC01503,TBC1D4,FAM167A,RAPH1,FBN1,NTM,RFTN1,KDM4B,MSX2,SLC35E4,GTF2IRD1,NFE2L1,ZBTB7A,C11orf95,PALM,PDE4D,RRBP1,DDI2,TBL1XR…
ZFP42(22g)	http://motifcollections.aertslab.org/v9/logos/taipale_cyt_meth__YY2_NKCSGCCATTTTGN_FL_meth.png	RALA,H1F0,PPP1R15B,AKIRIN2,FTX,CBX4,CSTF3,LUC7L2,METTL17,TNRC6B,DYRK1A,UNC119B,ZMYM5,NOVA1,KMT2E-AS1,AFTPH,DAB1,AMMECR1,ZFP42,MDC1,ZNF746,OXSR1
ZIC1(14g)	http://motifcollections.aertslab.org/v9/logos/dbcorrdb__POLR3G__ENCSR000EYU_1__m3.png	ZIC4,ATF5,HOXB7,PTMS,ZIC1,NR3C2,CCDC144A,HS3ST3B1,HOXB8,PRRX2,MSX1,PTH1R,LINGO1,NRN1
ZMIZ1(856g)	http://motifcollections.aertslab.org/v9/logos/dbcorrdb__SREBF2__ENCSR000DYT_1__m7.png	EMX2OS,EMX2,ERF,TLE3,LDB1,NTNG1,FBXL20,HOXC4,KLHL29,ZNF710,GLI1,ZNF362,HOXC13-AS,KDM3A,FRAS1,GPC4,SMAD2,ZBTB7B,TMEM63B,SLC37A1,FN1,MARK1,FBN1,ST3GAL2,TOB2,SLC4A2,NCOA2,GLUL,TLE1,TBC1D16,FBXL19,FURIN,KMT5B,RIN3,ELK4,AATK,LRP6,LGI2,SH3PXD2A,SUN2,NDRG1,FGF18,ITGA6,KLF11,EML6,GRAMD4,GABRE,JARID2,ARID2,LINC00623,TRIM62,MSX1,KDM6A,NOL4L,CDH11,SAMD11,PTK2,ELK3,RAP1GAP,ZCCHC14,KLF6,UBXN7,BAMBI,SLC16A1,CA…
ZNF143(38g)	http://motifcollections.aertslab.org/v9/logos/dbcorrdb__RAD21__ENCSR000EHX_1__m1.png	TRAIP,AP1G2,PDE4D,KCNMA1,ING3,EDN1,RTN4R,HIST1H1C,DNAJC22,WWOX,STON2,IMPA1,SUPT16H,HGF,UTP11,FAM200A,HSP90AB1,ST8SIA4,LTV1,SHTN1,CBX4,RRP12,MTA2,PTRH2,SLCO4A1,AKAP2,TPX2,CACNG8,CORO1A,ATG16L1,CEP95,ZNF653,PER2,XRCC4,WDR35,FMN1,ARHGEF3,TMCO4
ZNF189(42g)	http://motifcollections.aertslab.org/v9/logos/dbcorrdb__REST__ENCSR000BMN_1__m3.png	TNNT1,SKIDA1,RUNX2,TBX3,BCL6,ADGRL1,DTX3,SCUBE3,OLFM2,RAP1GAP,ITGB5,ZCWPW1,CCR7,TMEM59L,OLFML2B,PLCB4,EPHA2,PLXNA2,FLI1,INHBA,PLXNC1,SERTAD4-AS1,TOMM40L,MAP2,NDUFA4L2,HIVEP1,NBEA,DUSP2,CLEC16A,VEGFA,SOCS7,STARD13,LAMB1,PLAU,IL21R,SOX4,GAL,MAMLD1,KLHL26,KLHL15,CDKN1A,DOCK6
ZNF274(62g)	http://motifcollections.aertslab.org/v9/logos/dbcorrdb__ZNF274__ENCSR000EVG_1__m1.png	TRPC1,CLDN15,MMP12,AIFM3,ZNF582,MID1,USP44,PGM5P4-AS1,KCNJ2,VEPH1,FAM19A2,BGLAP,RGS5,BOC,TRIM62,LTBP4,PARP10,ZNF57,ABLIM1,CABLES1,PLCB4,ZNF219,SYPL2,GLDN,CD36,SLC25A45,ZNF726,DNMT3B,SLC25A34,GTF2IRD1,PELI1,FOXC2,ZNF274,DAPK2,RIPK3,ZNF75A,DNALI1,FBXL22,ESM1,ZNF420,SYBU,ZFAS1,RAD52,METTL8,TRIM16,ING3,BCL6,PPARG,KBTBD7,STARD13,KIAA1328,ABCA5,EGFLAM,AHCYL2,TRAK2,SMC2,COG8,FAM185A,ZNF444,FAM120C,COL8A…
ZNF28(15g)	http://motifcollections.aertslab.org/v9/logos/transfac_pro__M06115.png	CDH24,ST6GALNAC6,ACSF2,ZNF83,EPDR1,JUN,ZNF687,HDAC4,RAP1GAP,FNTB,TP53INP1,PLEKHG2,DAGLA,LETM1,EHD3
ZNF281(2016g)	http://motifcollections.aertslab.org/v9/logos/hocomoco__WT1_HUMAN.H11MO.0.C.png	ERF,MEF2D,TSHZ3,SPACA6,LIMD2,MAP1A,ZFP36L1,AGPAT4,MBD5,ADCY6,VASP,HOXB3,FOXP4-AS1,LMO4,BCL6,BDNF,SPEG,TNRC18,GLI1,KLF7,FIBCD1,KCTD1,ZIC4,LDB2,RBM24,ADGRG1,HDAC7,ADGRL1,NUAK2,EIF5A,INHBA,EGR1,FAM131C,ZMIZ1,RHBDF2,GALNT9,VGLL4,CDH11,TNXB,NOL4L,ADAMTS6,FOSL2,SMAD7,ZNF219,WNT9A,ZMIZ1-AS1,SUB1,BGN,TNS1,TNK2,SRPX2,RAP1GAP,E2F3,AXL,KCNC4,OLFM2,TCF4,PCGF1,FN1,NTNG1,PTGFRN,DKK1,TAB2,IGFBP4,ARID5B,CDC42SE1…
ZNF358(147g)	http://motifcollections.aertslab.org/v9/logos/transfac_pro__M07921.png	FBXW4,CIPC,FKBPL,ABR,SMYD3,TYW1B,GRIN2A,C15orf61,CLCN7,BLVRB,BRI3,STAT2,SEMA3F,SOX12,PLEKHM2,FBXO6,FKBP8,HIPK3,UBAC1,PPARA,ZER1,SOX4,UBE2R2,LTBP3,SALL1,NPEPL1,MMP19,ATP6V1F,PNKD,MYL6B,TRAF3IP2,ADAMTS15,SNTA1,PIK3CD-AS2,FOXN3,PARD3,NUDT2,PBX1,DENND6B,ADGRA2,ZNF362,PDE4A,DHRS3,ADAMTS5,CCNI,VAMP2,BEX3,GPNMB,EFEMP1,DUSP22,CTSK,PACS2,USF2,ZDHHC14,JUND,PTGFRN,TEF,CREBL2,CASC10,FAM167B,GBA,PPP1R14A,C14o…
ZNF362(35g)	http://motifcollections.aertslab.org/v9/logos/cisbp__M4836.png	GTF2IRD1,LINC00886,N4BP1,GPM6B,DENND2A,ZNF362,ZFHX3,CLASP1,KCTD21-AS1,ABAT,PPP1R3B,SPINT2,ZNF608,UGCG,GDF15,FAM81A,PHF21A,CHST6,CSE1L,RUNX2,ZSCAN18,TBC1D22B,TGFB3,PKN3,NUAK1,MDGA1,PATZ1,LNX1,HOMER2,LINC01503,ELK4,PALM,ASH1L-AS1,NTRK3,AP4S1
ZNF429(13g)	http://motifcollections.aertslab.org/v9/logos/dbcorrdb__SREBF1__ENCSR000EZP_1__m1.png	CDKN1A,NFKBID,DOK1,H1FX-AS1,ZFAND4,OCRL,ZNF436-AS1,ARHGEF35,TP53INP1,NEGR1,ZIC1,ZNF280B,TRIM41
ZNF43(12g)	http://motifcollections.aertslab.org/v9/logos/transfac_pro__M06126.png	TLCD1,PIDD1,MDM1,GLCCI1,MSH6,LINC01336,ITPKB,SAMD11,UNG,ANKRD16,PHF21A,SEPT8
ZNF467(56g)	http://motifcollections.aertslab.org/v9/logos/predrem__nrMotif51.png	FBLIM1,TMEM119,SOX4,PTK7,SOCS2,SPEG,LIMD2,GPRC5C,TEAD2,KCNK2,PAPPA,GPC4,CRISPLD2,ZNF467,ULK1,TPM2,SOX12,FOS,FAM167A,OSBPL8,LRP5,IFITM10,ADAM19,SNAI1,CARMN,HOXA9,SIX1,TNNT1,PTPRN,PDLIM7,LOXL3,AFF3,DACT1,EDA,SLC35F2,CYTH2,ABCC3,SH3KBP1,NRSN2-AS1,MIF,ERICH2,MAST3,NABP1,B4GALT1,FKBP1B,CARMIL2,F3,BGN,FBXL4,FAM126B,THBS1,ALPK2,ST6GALNAC3,EMX2OS,PGF,UNKL
ZNF497(11g)	http://motifcollections.aertslab.org/v9/logos/transfac_pro__M06410.png	PSMG3,EPB41L4A-AS1,KHDC1,FBLN5,BLCAP,HNRNPUL1,RCAN1,PTGS1,CTSB,ARRDC3,DAB2
ZNF607(11g)	http://motifcollections.aertslab.org/v9/logos/dbcorrdb__RBBP5__ENCSR000AQC_1__m5.png	NBEA,HIP1R,PDGFRA,AP5B1,FAM3C,AKAP13,DENND2A,PHF21A,HR,TCAF1,ETV6
ZNF76(19g)	http://motifcollections.aertslab.org/v9/logos/c2h2_zfs__M1808.png	LMCD1-AS1,BCOR,GVQW2,SKIDA1,PPP2R2C,SPRY2,LINC00595,TIRAP,LINC01270,NLRC5,MED26,DNAJC18,ZSCAN20,MADCAM1,NUDT13,SYN3,CACNB3,ZNF213-AS1,SNHG4
ZNF770(57g)	http://motifcollections.aertslab.org/v9/logos/transfac_pro__M06491.png	CHRNE,GABRB3,C19orf33,HHAT,BRPF1,CDKN1A,SERTAD4-AS1,TMEM217,SHBG,HDAC9,STRBP,CSMD2,ANKRD7,SMIM2-AS1,ARL5B,MAMDC2,FAM222A,DMC1,C2CD2L,INHA,F3,STAC3,KLHL15,RBMS3-AS3,IGSF22,KIAA0040,NPAS1,WNT7B,CADPS,CYP27B1,CELF6,FAXC,RRAGD,ITM2A,SLC22A13,LINC01322,LINC00243,TGIF2,CRYBB2,RENBP,CCR10,ZNF555,SLC25A20,NEDD9,DCAF12L2,RBM24,GHR,CCR7,GINS3,LINC01091,STMN3,LINC01023,UCK2,LINC01354,FBXO32,HINFP,TNFSF13
ZSCAN29(31g)	http://motifcollections.aertslab.org/v9/logos/transfac_pro__M05845.png	TMCC2,GRIA3,NR4A3,FKRP,TOX2,MAN2A2,SMOX,ALG11,ETS2,C2CD2L,RHEBL1,SECISBP2L,ZBTB14,SCAF1,EFCAB2,SOX12,TRIM41,RANBP10,DAGLA,GDF11,CREM,LFNG,CYB5D2,GRIN2A,BCAR3,MPP3,BGN,ERBB3,NPFF,PRKAG2,GPRASP2
